# Supplementary material for: GPCR-induced YAP activation sensitizes fibroblasts to profibrotic activity of TGFβ1
Source: PLoS One. 2020 Feb 13;15(2):e0228195. doi: 10.1371/journal.pone.0228195 (PMC7018035; doi:10.1371/journal.pone.0228195)
Supplement: S1 Table — For 147 genes (15.1%), addition of LPA further enhanced the effect of TGFβ1 (>1.5fold increased modulation in combi vs TGFβ1 alone). For 154 genes (15.8%) LPA addition antagonized the effect of TGFβ1 (>1.5fold decreased modulation in combi versus TGFβ1 alone) and for 671 genes (69%) LPA addition on top of TGFβ1 did not give strong additional modulation (<1.5fold increase or decrease in combi vs TGFβ1 alone). (XLSX) [file pone.0228195.s005.xlsx]

## Sheet: Sheet1
symbol	log2fc(TGFB)	log2fc(LPA)	log2fc(LPA+TGFB)		TGFb lin	LPA lin	combi lin		ratio combi/TGF
LIF	2.67252	3.22006	6.11768		6.37542	9.31824	69.4391		10.8917
CXCL1	-1.54513	1.96888	1.16123		0.342665	3.91463	2.23648		6.52671
FOSB	1.96119	1.03144	4.58406		3.89383	2.04406	23.985		6.15974
C11orf96	2.25233	3.10525	4.66737		4.76451	8.60546	25.4108		5.33334
ANGPTL4	2.32677	0.208114	4.72605		5.0168	1.15518	26.4656		5.2754
LOC145694	-0.886519	2.21446	1.49597		0.540918	4.64108	2.82054		5.21436
KLF5	-1.92401	2.14357	0.440857		0.26352	4.41855	1.35741		5.15107
ZFP36	-2.10582	0.349702	0.162388		0.232318	1.2743	1.11914		4.81726
CXCL1	-1.53227	1.49177	0.713846		0.345733	2.81233	1.64017		4.74403
SLC2A14	-1.47524	1.17972	0.611969		0.359673	2.26533	1.52834		4.24926
LOC100131774	4.52926	3.56331	6.58932		23.091	11.8213	96.2905		4.17005
CYR61	1.13115	2.61795	3.18586		2.19033	6.13878	9.09996		4.1546
CTGF	5.14672	3.77695	7.15748		35.4257	13.7081	142.763		4.02993
ATF3	2.24423	2.13829	4.142		4.73785	4.40239	17.6549		3.72636
HBEGF	2.6247	0.862093	4.44789		6.16758	1.81767	21.8247		3.53861
KLF6	-0.833412	1.02295	0.968462		0.5612	2.03207	1.95675		3.48673
AMOTL2	-1.40851	1.35551	0.374266		0.3767	2.55888	1.29618		3.44088
RUNX1	1.07843	1.6949	2.81417		2.11174	3.23755	7.03316		3.33051
EDN1	2.66296	1.8375	4.32206		6.33332	3.57391	20.0018		3.15819
SHROOM3	-0.937134	1.64939	0.701707		0.522269	3.13701	1.62643		3.11416
F3	1.98422	1.82741	3.6131		3.9565	3.54898	12.2364		3.09273
BIRC3	-1.54818	1.7472	0.00283858		0.34194	3.35705	1.00197		2.93025
NFATC1	1.18578	0.842934	2.72893		2.27487	1.79369	6.62965		2.9143
LOC157627	-1.49429	-0.77667	0.0359597		0.354955	0.583713	1.02524		2.88836
PTGER2	1.73074	0.530282	3.2291		3.31899	1.44421	9.37681		2.8252
ZNF217	-1.36655	0.842483	0.127831		0.387819	1.79313	1.09265		2.81742
GFOD1	-1.37939	0.707523	0.107813		0.38438	1.633	1.07759		2.80346
SCHIP1	0.77159	1.7216	2.23386		1.70715	3.29802	4.70392		2.75542
ATF3	1.13755	1.22429	2.58505		2.20007	2.3364	6.00037		2.72735
FAM65B	-1.22846	1.70577	0.176876		0.426773	3.26203	1.13043		2.64879
ZSWIM4	1.58256	1.21415	2.97899		2.99502	2.32004	7.88436		2.63249
HIVEP1	0.834561	1.01906	2.22885		1.78331	2.02659	4.68759		2.62858
PIM3	-1.30187	0.588144	0.0786092		0.4056	1.50331	1.056		2.60355
GALNT3	-1.19854	0.405383	0.147393		0.435715	1.32444	1.10757		2.54195
HIVEP2	1.22616	1.81797	2.56942		2.33943	3.52584	5.93571		2.53724
ZNF217	-1.10459	0.962962	0.23738		0.465035	1.94931	1.17885		2.53497
MYC	1.38126	0.905591	2.71488		2.60496	1.87331	6.56539		2.52034
PHLDA1	-2.15631	-0.0849705	-0.826399		0.22433	0.942804	0.563935		2.51387
TMEM217	1.01945	1.67882	2.34014		2.02715	3.20166	5.06352		2.49785
FILIP1L	0.77893	1.482	2.09776		1.71586	2.79336	4.28043		2.49463
DDIT4L	-2.92566	0.374728	-1.63866		0.13161	1.2966	0.321154		2.44019
CXCL2	-1.36433	1.19612	-0.0800341		0.388414	2.29123	0.946035		2.43564
LOC729444	-1.11833	0.0874806	0.164573		0.460627	1.06251	1.12083		2.43328
HES4	1.09702	1.10275	2.37221		2.13912	2.14764	5.17733		2.4203
XLOC_010629	-1.37694	-0.6747	-0.104046		0.385034	0.626463	0.93042		2.41646
BHLHE22	-1.84232	-0.156723	-0.596653		0.278872	0.89706	0.661286		2.37129
GRAMD3	-1.11552	0.819284	0.0967724		0.461525	1.76453	1.06938		2.31706
C8orf60	-1.21477	1.16324	-0.0319154		0.430843	2.2396	0.978121		2.27025
NNMT	1.45675	1.41602	2.62675		2.74489	2.66848	6.17632		2.25012
PDE4DIP	-0.866031	1.13157	0.301638		0.548654	2.19097	1.23254		2.24648
PDP1	-1.88828	0.590256	-0.725547		0.270129	1.50551	0.604768		2.23881
DDIT4L	-3.18707	-0.339785	-2.02564		0.109799	0.790159	0.245596		2.23678
CLCF1	1.45246	1.08759	2.61132		2.73675	2.12519	6.11062		2.2328
BNC1	2.03398	1.14704	3.17546		4.09533	2.21459	9.03462		2.20608
XLOC_l2_008203	1.67174	0.746873	2.7919		3.186	1.67815	6.9254		2.1737
FGF2	1.57519	0.883922	2.69325		2.97975	1.84539	6.46768		2.17054
ARID5B	-0.96121	0.685249	0.154335		0.513626	1.60798	1.11291		2.16677
SLC19A2	1.73626	0.134887	2.85148		3.33171	1.09801	7.21738		2.16627
UGCG	-1.05099	0.89092	0.061745		0.482638	1.85436	1.04373		2.16255
EDN1	1.50751	0.825176	2.61728		2.84318	1.77175	6.1359		2.15811
IL11	4.38489	2.22577	5.48448		20.8922	4.67761	44.7705		2.14293
ATF3	0.806899	0.631097	1.90217		1.74945	1.54874	3.73774		2.13653
RUNX1	1.73209	1.43127	2.8117		3.32209	2.69684	7.0211		2.11346
FAM83G	1.33661	0.316405	2.39529		2.52558	1.24522	5.26081		2.08301
TMEM132E	1.28441	-0.311307	2.33703		2.43582	0.805911	5.05261		2.07429
ITPRIP	1.50057	0.951686	2.54117		2.82954	1.93413	5.82061		2.05709
TGFBR1	0.82885	0.909066	1.86068		1.77627	1.87783	3.63178		2.04461
C3orf52	1.514	0.115695	2.54028		2.856	1.0835	5.81703		2.03677
GFI1B	-1.23426	-0.21243	-0.20834		0.42506	0.863082	0.865533		2.03626
CITED2	-1.62431	1.43563	-0.598915		0.324365	2.70501	0.66025		2.03552
A_33_P3718269	-1.6432	0.923985	-0.617996		0.320146	1.89735	0.651575		2.03524
ADM	-1.85731	1.4888	-0.863275		0.27599	2.80656	0.549703		1.99175
KRTAP1-5	-2.21184	2.53599	-1.23025		0.215859	5.79974	0.426242		1.97463
TRIB1	2.46431	1.49081	3.43265		5.51865	2.81046	10.7977		1.95659
AHR	-1.31679	0.453531	-0.352131		0.401428	1.36939	0.783426		1.9516
LOC100287814	-1.72339	-1.28722	-0.771621		0.302837	0.409739	0.585759		1.93424
CSRP2	1.31409	0.740175	2.2544		2.48645	1.67038	4.77136		1.91894
CHST15	0.815595	1.43491	1.75014		1.76002	2.70365	3.36391		1.91129
RGS2	-0.73807	-0.522091	0.187371		0.599541	0.696362	1.13869		1.89926
TMEM88	1.84793	-0.121305	2.76711		3.59984	0.919355	6.80742		1.89104
P2RY1	-1.6004	0.274088	-0.699363		0.329786	1.20923	0.615844		1.86741
IER3	2.76285	1.88261	3.64559		6.78736	3.68742	12.5151		1.84388
GEM	1.40348	0.718397	2.27731		2.64539	1.64535	4.84775		1.83252
FGD4	-1.25109	0.637544	-0.38361		0.42013	1.55568	0.766517		1.82448
CBR3	-0.892183	0.570024	-0.0294173		0.538798	1.48455	0.979816		1.81852
HIF1A	1.024	0.719541	1.88573		2.03355	1.64666	3.69541		1.81722
HIF1A	0.929396	0.687745	1.7864		1.90448	1.61076	3.44952		1.81127
IER3	2.37747	1.70004	3.23402		5.19626	3.24911	9.40887		1.8107
CXCR7	1.37713	0.572117	2.22427		2.59751	1.4867	4.67274		1.79893
GUSBP5	-0.95661	0.183801	-0.109475		0.515266	1.13587	0.926925		1.79893
JHDM1D	1.41116	0.922471	2.24492		2.6595	1.89536	4.74012		1.78233
AHR	-0.923055	0.337411	-0.0902873		0.527391	1.26349	0.939336		1.7811
FAM85A	-1.73626	0.173547	-0.915617		0.300146	1.12783	0.530117		1.7662
RUNX1	1.96635	1.26069	2.77666		3.90777	2.3961	6.85263		1.75359
PDE4DIP	-0.977474	-0.0430515	-0.176992		0.507868	0.9706	0.884546		1.74168
ZNF281	0.925354	1.15454	1.72539		1.89915	2.22614	3.30668		1.74114
LOC202025	-1.09166	0.140424	-0.291674		0.46922	1.10223	0.816954		1.74109
MURC	2.27159	0.0899683	3.05722		4.82855	1.06435	8.32369		1.72385
FOXQ1	-1.34773	-0.0124419	-0.564447		0.39291	0.991413	0.676215		1.72104
SIK1	1.17365	-0.228325	1.95618		2.25582	0.853625	3.88032		1.72014
SPHK1	1.74515	0.995087	2.50383		3.3523	1.9932	5.67188		1.69194
UCK2	1.10655	0.673832	1.86122		2.15331	1.59531	3.63314		1.68724
SLFN11	-0.733869	0.710179	0.0194737		0.601289	1.63601	1.01359		1.68569
A_33_P3222761	-1.10406	-0.333388	-0.355567		0.465205	0.79367	0.781562		1.68004
PDE4DIP	-0.854898	0.0101769	-0.111863		0.552905	1.00708	0.925392		1.67369
LOC388692	-0.820591	-0.118764	-0.0811951		0.56621	0.920976	0.945274		1.66948
ATP13A3	0.85751	1.0827	1.59393		1.81191	2.118	3.0187		1.66603
A_33_P3389668	-1.53996	-0.560439	-0.80557		0.343894	0.678096	0.572136		1.6637
XLOC_014118	-1.28115	-0.563581	-0.549539		0.411467	0.676621	0.683238		1.6605
PLCXD1	-0.982447	-0.649566	-0.250886		0.50612	0.637472	0.84038		1.66043
A_33_P3278510	-1.80394	0.410372	-1.0755		0.286392	1.32903	0.474508		1.65685
NCOA7	-0.760759	0.22297	-0.0350313		0.590186	1.16713	0.976011		1.65373
NFATC1	1.50255	0.200313	2.21469		2.83343	1.14895	4.64182		1.63823
SPTBN4	-0.878045	-0.0990187	-0.171362		0.544104	0.933668	0.888004		1.63205
RUNX1	1.24836	0.609717	1.9526		2.37571	1.52596	3.87072		1.62929
YRDC	1.24585	0.731737	1.94961		2.37159	1.66064	3.86271		1.62874
GADD45A	1.33859	0.279652	2.04198		2.52903	1.2139	4.11809		1.62833
JHDM1D	0.777936	0.699309	1.48099		1.71468	1.62373	2.7914		1.62794
BDNF	-1.39104	-0.323335	-0.693595		0.381289	0.79922	0.618311		1.62163
LOC100507209	-0.94049	0.206428	-0.244063		0.521056	1.15383	0.844364		1.62049
SNORD114-2	-0.830773	-0.178367	-0.136164		0.562228	0.883703	0.909935		1.61845
BDKRB2	-0.721939	0.284703	-0.0323728		0.606282	1.21816	0.977811		1.6128
DLC1	1.14105	1.28014	1.82073		2.20542	2.42862	3.53259		1.60178
MSX1	1.14653	0.966189	1.81486		2.21381	1.95367	3.51826		1.58923
FGF2	1.52179	0.524288	2.18504		2.87148	1.43822	4.54739		1.58364
GFPT2	0.761444	0.643737	1.42337		1.69519	1.56237	2.68212		1.5822
BEND7	0.995066	0.736896	1.65276		1.99317	1.66659	3.14434		1.57755
NIPAL4	3.46819	0.478026	4.12185		11.0669	1.39284	17.4101		1.57316
TRAF2	-0.74471	0.20493	-0.0927137		0.596788	1.15263	0.937757		1.57134
KLF7	1.81332	0.32399	2.46168		3.51451	1.25179	5.50858		1.56738
DNMBP	-1.00801	-0.100831	-0.359834		0.497232	0.932496	0.779254		1.56718
ELL	0.969352	0.611322	1.61337		1.95796	1.52766	3.05966		1.56268
LOC100133299	1.28928	1.49259	1.92623		2.44405	2.81393	3.8006		1.55504
C21orf63	-1.23806	0.328124	-0.601533		0.423941	1.25538	0.659053		1.55459
FAM65B	-1.28136	1.01985	-0.649		0.411408	2.02771	0.637722		1.5501
LOC100631377	-1.63499	0.177667	-1.02575		0.321973	1.13105	0.491154		1.52545
37681	1.16124	0.847846	1.76734		2.2365	1.79981	3.40426		1.52213
C9orf3	1.30901	0.699957	1.91438		2.47772	1.62446	3.76953		1.52137
BAZ1A	0.875154	1.01752	1.47895		1.8342	2.02443	2.78746		1.51971
PLAUR	1.06749	0.603264	1.66437		2.09578	1.51915	3.16975		1.51244
NAB2	-1.03632	0.057202	-0.440336		0.487569	1.04045	0.736963		1.51151
MIR100HG	0.864782	0.563847	1.46014		1.82106	1.47821	2.75135		1.51085
KLF2	-1.05029	0.438968	-0.456328		0.482871	1.35563	0.728839		1.50939
CCNJ	0.72908	0.756547	1.32174		1.65758	1.68944	2.49968		1.50803
FRMD6	0.759203	0.632385	1.35125		1.69255	1.55013	2.55132		1.50738
ADAM19	1.06513	0.716581	1.65487		2.09236	1.64328	3.14894		1.50497
A_33_P3263293	-1.23565	-0.510661	-0.648329		0.424652	0.701901	0.638019		1.50245	147 enhancing
FGD4	-0.700416	0.498707	-0.118372		0.615395	1.41295	0.921227		1.49697
ATP10A	1.74985	0.680487	2.3316		3.36323	1.60268	5.03363		1.49666
SERPINE1	3.1089	1.73177	3.68492		8.62722	3.32136	12.8609		1.49073
SPRY1	-1.31245	-0.517715	-0.753164		0.402636	0.698477	0.593301		1.47354
XLOC_001624	1.0714	1.03675	1.6294		2.10147	2.0516	3.09384		1.47222
RUNX1	1.30202	0.704952	1.8593		2.46573	1.63009	3.6283		1.47149
KIF21A	0.920483	0.229032	1.47585		1.89275	1.17205	2.78148		1.46954
ADORA2B	-0.798624	0.489009	-0.244524		0.574897	1.40348	0.844094		1.46825
OR52B6	-1.46319	-0.673637	-0.910962		0.362691	0.626924	0.53183		1.46635
SNHG15	1.00129	0.322058	1.55313		2.00179	1.25011	2.93454		1.46596
FLJ45248	2.57941	0.770404	3.13079		5.97696	1.70575	8.75915		1.46549
GNRH1	-0.936729	0.191563	-0.38596		0.522416	1.142	0.765269		1.46487
PIM1	0.786571	0.100623	1.33478		1.72497	1.07224	2.52237		1.46227
SRXN1	0.705726	0.585859	1.25284		1.63096	1.50093	2.3831		1.46116
BYSL	1.10373	0.709437	1.64878		2.14909	1.63517	3.13568		1.45907
FLJ45248	2.57704	0.557499	3.11941		5.96713	1.47172	8.69034		1.45637
A_33_P3246258	-1.44886	0.369981	-0.908163		0.366311	1.29234	0.532863		1.45467
VMP1	1.13406	0.344844	1.66961		2.19476	1.27001	3.18128		1.44949
NUP98	0.941989	0.654504	1.47618		1.92118	1.57408	2.78211		1.44813
EIF3J	0.737437	0.51779	1.26439		1.66721	1.43176	2.40226		1.44088
LCOR	-1.35465	0.0465132	-0.833229		0.39103	1.03277	0.561272		1.43537
ATP13A3	0.796955	0.868539	1.31588		1.73743	1.82581	2.48955		1.43289
VEGFA	1.70042	0.120821	2.21919		3.24996	1.08735	4.65631		1.43273
VEGFA	2.50921	0.252936	3.02525		5.69309	1.19163	8.14126		1.43003
SLC7A1	0.768568	0.821327	1.28445		1.70358	1.76703	2.43589		1.42987
ZSWIM6	1.00957	0.616315	1.52274		2.01331	1.53295	2.87336		1.42718
DYRK2	1.53689	0.876073	2.04951		2.90169	1.83537	4.13964		1.42663
MAFK	1.39112	0.66424	1.90297		2.62282	1.58473	3.73982		1.42588
TNFRSF12A	1.69497	1.21954	2.20571		3.2377	2.32872	4.61301		1.42478
MGC16121	3.45739	-0.0895245	3.9652		10.9844	0.939832	15.6186		1.42189
TRAF4	-0.974502	0.233155	-0.470608		0.508916	1.1754	0.72166		1.41804
GDNF	1.2851	0.100133	1.78675		2.43699	1.07187	3.45037		1.41583
KCTD11	1.02942	0.783609	1.53081		2.0412	1.72143	2.88948		1.41558
RBMS1	0.805975	0.767816	1.30653		1.74833	1.70269	2.47346		1.41476
XLOC_001788	-1.09656	0.0793556	-0.596566		0.46763	1.05655	0.661326		1.41421
PLK3	2.61756	1.46852	3.11703		6.13711	2.76738	8.67602		1.4137
ARHGAP29	-1.47972	-0.0336681	-0.982907		0.358558	0.976933	0.505959		1.41109
CSRNP1	1.44575	0.677168	1.9352		2.72405	1.599	3.82432		1.40391
FOXO3	0.728086	0.306127	1.21729		1.65644	1.23638	2.32509		1.40367
XLOC_l2_015038	1.84947	-0.170381	2.3386		3.60367	0.888608	5.05813		1.40361
RBMS1	0.922998	0.880614	1.40989		1.89605	1.84116	2.65716		1.40142
RGPD5	1.03438	0.314019	1.5211		2.04824	1.24317	2.8701		1.40126
SNORD114-8	-1.09237	-0.220452	-0.607896		0.46899	0.858297	0.656153		1.39908
MIR17HG	1.419	0.388454	1.90196		2.67401	1.30899	3.73721		1.3976
XLOC_l2_015716	-1.33511	0.294431	-0.855402		0.396362	1.2264	0.552711		1.39446
FZD8	2.36813	1.43838	2.845		5.1627	2.71016	7.18504		1.39172
ZSWIM6	1.05289	0.611861	1.5171		2.07468	1.52823	2.86216		1.37957
BLID	1.81542	0.855427	2.27951		3.51961	1.80929	4.85514		1.37945
FAM101B	1.07189	0.367516	1.5346		2.10218	1.29013	2.89708		1.37813
NOX4	3.18109	0.596889	3.64333		9.06989	1.51245	12.4955		1.37769
KLF10	2.67639	1.11539	3.13678		6.39254	2.16654	8.79561		1.37592
ZNF267	1.08195	0.59711	1.5405		2.11689	1.51268	2.90896		1.37416
PPP1R15B	0.887085	0.549532	1.34174		1.84944	1.46361	2.53457		1.37045
C14orf43	-1.03262	-0.351642	-0.582106		0.488822	0.783692	0.667988		1.36652
FEM1C	-0.710315	0.102695	-0.268052		0.611187	1.07378	0.83044		1.35873
XLOC_000951	-1.01908	0.136415	-0.577476		0.49343	1.09917	0.670135		1.35812
SERTAD1	1.13193	0.578558	1.57235		2.19152	1.49336	2.97389		1.357
ITPRIPL2	0.720409	0.446114	1.15936		1.64765	1.36237	2.23359		1.35562
ELL3	-1.54811	-0.629475	-1.10935		0.341959	0.646412	0.463501		1.35543
FOXO3	0.745076	0.268946	1.18109		1.67606	1.20493	2.26748		1.35286
PP12719	-1.09481	-0.47886	-0.659728		0.468199	0.717544	0.632998		1.35198
GCC2	0.836721	0.214099	1.26957		1.78599	1.15998	2.4109		1.3499
REST	0.8082	0.262895	1.24		1.75102	1.19988	2.36198		1.34891
CORT	-0.710686	-0.475568	-0.287004		0.611029	0.719184	0.819603		1.34135
DBNL	-0.719797	0.101199	-0.299687		0.607183	1.07266	0.812428		1.33803
C22orf29	-0.954266	0.281146	-0.535552		0.516104	1.21516	0.689895		1.33674
ZNF295	1.2219	0.979285	1.63981		2.33254	1.97149	3.11626		1.33599
TMEM74B	-1.01446	-0.607353	-0.599246		0.495013	0.6564	0.660099		1.3335
MGC16121	4.38974	-0.138286	4.79592		20.9625	0.908598	27.7789		1.32517
UBASH3B	0.778864	0.529059	1.18387		1.71578	1.44299	2.27185		1.32409
ARHGAP24	-1.79629	-0.817645	-1.39197		0.287914	0.567367	0.381044		1.32347
DACT1	3.08077	0.416184	3.48303		8.46065	1.33439	11.1814		1.32158
ZSWIM6	0.894167	0.472443	1.29486		1.85854	1.38746	2.45352		1.32014
ACOX3	0.798496	0.233802	1.19376		1.73929	1.17593	2.28748		1.31518
BAIAP2	0.811839	0.631007	1.20476		1.75545	1.54865	2.305		1.31305
A_33_P3304824	-0.776847	-0.567264	-0.389201		0.583641	0.674896	0.763552		1.30826
XLOC_l2_001196	-1.26564	-0.410612	-0.88047		0.415916	0.752304	0.543191		1.30601
PDE4DIP	-0.78899	-0.199806	-0.405865		0.578749	0.870668	0.754784		1.30416
NXT1	1.01094	0.451582	1.39216		2.01522	1.36754	2.62471		1.30244
RGS3	1.96785	1.52493	2.34552		3.91186	2.87773	5.08245		1.29924
ACOX1	0.895627	-0.169838	1.2723		1.86042	0.888943	2.41546		1.29834
FAM46C	-0.801042	0.224513	-0.425478		0.573935	1.16838	0.744592		1.29735
CLEC2B	-1.057	-0.302903	-0.685516		0.480631	0.81062	0.621784		1.29368
SLC17A2	1.30833	1.53225	1.67938		2.47655	2.89236	3.20291		1.2933
PCDH18	-1.74095	-0.298727	-1.37256		0.299172	0.81297	0.386205		1.29092
GPR68	1.40399	0.00460193	1.77149		2.64632	1.00319	3.41408		1.29012
MPP3	-0.852611	0.0710937	-0.48599		0.553782	1.05051	0.714007		1.28933
ZNF469	1.96089	1.0374	2.32258		3.89301	2.05253	5.00226		1.28493
NR0B1	-1.35501	-0.482883	-0.995967		0.390931	0.715546	0.5014		1.28258
AMMECR1L	0.801782	0.37049	1.16043		1.74325	1.29279	2.23525		1.28223
WDR33	0.857789	0.811563	1.21489		1.81226	1.75511	2.32123		1.28085
PPRC1	1.05831	0.676935	1.41536		2.08249	1.59874	2.66727		1.2808
A_33_P3407049	-1.25727	-0.184305	-0.901443		0.418334	0.880073	0.535351		1.27972
FMNL3	0.98999	0.276042	1.34392		1.98617	1.21087	2.5384		1.27804
LOC100507331	-0.795651	0.110748	-0.444273		0.576083	1.07979	0.734954		1.27578
ARL4C	-0.761833	-0.260536	-0.410856		0.589747	0.834778	0.752177		1.27542
MBD4	0.730097	0.32944	1.08099		1.65875	1.25653	2.11548		1.27535
LOC145837	-0.824415	-0.388546	-0.473897		0.564711	0.763899	0.720017		1.27502
ZC3H12A	0.739037	0.256545	1.08825		1.66906	1.19461	2.12616		1.27387
TRIM35	-0.81013	0.0519983	-0.462139		0.570331	1.0367	0.725909		1.27279
WWC2-AS2	-1.12113	-0.478285	-0.773319		0.459734	0.71783	0.58507		1.27263
PHACTR1	-1.36372	-0.646274	-1.01812		0.38858	0.638928	0.493758		1.27067
SLC7A5	1.58004	0.628215	1.92286		2.98978	1.54565	3.79173		1.26823
FBXO30	0.702938	0.535008	1.0454		1.62782	1.44895	2.06394		1.26792
FLJ39653	-1.09647	-0.574198	-0.754468		0.46766	0.67166	0.592765		1.26751
SLC25A32	0.70323	0.312881	1.0449		1.62815	1.24219	2.06322		1.26722
ITGB8	-1.22748	0.528746	-0.889284		0.427064	1.44267	0.539882		1.26417
ING2	-0.891715	0.223571	-0.553908		0.538973	1.16762	0.681172		1.26383
ST3GAL1	1.24626	0.45252	1.58286		2.37225	1.36843	2.99563		1.26278
ZNF295	1.18381	0.764264	1.5182		2.27176	1.6985	2.86433		1.26084
XLOC_003825	-0.927892	-0.00110661	-0.594262		0.525626	0.999233	0.662383		1.26018
G0S2	3.10185	1.64146	3.43484		8.58517	3.11982	10.8141		1.25962
TDG	0.797853	0.377185	1.12853		1.73851	1.29881	2.18635		1.2576
LOC100506963	-0.754772	-0.358731	-0.425184		0.59264	0.77985	0.744744		1.25665
CDC42EP2	-1.69822	0.679237	-1.36958		0.308167	1.60129	0.387003		1.25582
ARHGEF40	0.860788	0.186307	1.18927		1.81603	1.13785	2.28037		1.25569
CLDN14	1.68667	0.00171607	2.01484		3.21912	1.00119	4.04135		1.25542
SALL1	-0.740029	-0.257262	-0.41289		0.598727	0.836674	0.751117		1.25452
XLOC_001775	-0.82468	-0.0265403	-0.499247		0.564608	0.981772	0.707476		1.25304
B4GALT1	1.55066	0.0754282	1.87484		2.9295	1.05367	3.6676		1.25195
ANKRD33B	-1.5927	-0.558349	-1.26889		0.331551	0.679079	0.41498		1.25163
ACSS1	-0.85713	0.028472	-0.533376		0.55205	1.01993	0.690936		1.25158
XLOC_l2_004595	-0.700604	-0.0643191	-0.377786		0.615315	0.956397	0.769618		1.25077
SNORA13	0.776942	0.278281	1.09788		1.71349	1.21275	2.14039		1.24914
SMAD7	2.64028	0.771323	2.96018		6.23451	1.70683	7.7822		1.24825
SEC14L2	1.37534	0.79173	1.69044		2.5943	1.73115	3.22756		1.2441
XLOC_l2_009883	-1.3922	0.216853	-1.07748		0.380983	1.1622	0.473854		1.24377
PDE4B	-1.5527	-0.999594	-1.23945		0.340872	0.500141	0.423534		1.2425
BHLHE40	1.87715	0.360199	2.18846		3.6735	1.2836	4.55818		1.24083
MDM1	-0.795428	-0.633147	-0.485333		0.576172	0.644768	0.714332		1.23979
MAFG	0.856454	0.588365	1.16209		1.81058	1.50354	2.23781		1.23596
VTRNA1-3	0.817261	0.46152	1.12167		1.76206	1.37699	2.17598		1.23491
TCTEX1D4	0.953197	0.809886	1.24677		1.93616	1.75307	2.3731		1.22567
XLOC_003021	-0.823545	-0.411695	-0.532289		0.565052	0.75174	0.691457		1.22371
RBMXL1	-1.4008	-0.321201	-1.11011		0.37872	0.800403	0.46326		1.22322
INPP5J	-1.4594	-0.218803	-1.17074		0.363644	0.859278	0.444194		1.22151
BRIX1	0.981919	0.596308	1.26659		1.97509	1.51184	2.40593		1.21814
LOC645166	-1.16173	0.065984	-0.87842		0.446976	1.0468	0.543963		1.21698
AUTS2	1.75568	0.230639	2.03771		3.37685	1.17335	4.10593		1.21591
ABTB2	2.21021	-0.0214237	2.49097		4.62742	0.98526	5.62155		1.21483
XLOC_l2_009883	-1.91809	-0.0473504	-1.63875		0.264605	0.967712	0.321134		1.21363
SLC30A1	0.723262	0.747456	1.0011		1.65091	1.67883	2.00153		1.21238
GRASP	-1.08358	-0.216505	-0.807129		0.471857	0.860648	0.571518		1.21121
RNF217	0.749778	0.448301	1.02423		1.68153	1.36443	2.03388		1.20954
LOC100127885	-0.887008	0.5999	-0.6146		0.540734	1.51561	0.653111		1.20782
XLOC_004804	-1.06165	-0.20052	-0.790159		0.479085	0.870237	0.57828		1.20705
SLC1A3	-0.735267	-0.284618	-0.464817		0.600707	0.820959	0.724563		1.20618
CDKN2D	-1.17047	-0.130017	-0.900867		0.444277	0.913821	0.535565		1.20547
TPCN2	-0.881439	-0.0448496	-0.612816		0.542826	0.969391	0.653919		1.20466
GPR20	-1.02223	-0.309869	-0.753635		0.492354	0.806715	0.593107		1.20463
CYP3A5	-1.12928	-0.730516	-0.864412		0.457144	0.602688	0.54927		1.20153
LOC284219	-1.33463	-0.587403	-1.08281		0.396494	0.66554	0.472107		1.1907
MIR100HG	0.912211	0.349681	1.15653		1.88193	1.27428	2.22921		1.18454
SEMA4C	-0.713407	-0.0385665	-0.469339		0.609878	0.973622	0.722295		1.18433
SPEN	1.19524	0.560687	1.43796		2.28983	1.47497	2.70937		1.18322
SCYL3	-1.10252	-0.469178	-0.864847		0.465701	0.722376	0.549105		1.17909
STAMBPL1	-1.05275	-0.0733079	-0.817118		0.482048	0.950456	0.567574		1.17742
?	-0.714323	0.204833	-0.484977		0.609491	1.15255	0.714509		1.1723
PLOD2	1.31691	0.316243	1.54604		2.49132	1.24508	2.92014		1.17213
SIX5	-0.710967	-0.0347655	-0.484235		0.61091	0.97619	0.714876		1.17018
IRX2	0.875445	0.57344	1.10042		1.83457	1.48807	2.14416		1.16875
XLOC_006721	-1.27335	-0.230354	-1.05005		0.413698	0.852425	0.482952		1.1674
TMEM41B	0.810809	-0.0537504	1.02751		1.7542	0.963429	2.0385		1.16207
XLOC_l2_002033	0.750363	0.538274	0.966509		1.68222	1.45223	1.95411		1.16163
FNIP2	1.19747	0.0786755	1.41282		2.29337	1.05605	2.66256		1.16098
GADD45B	4.19817	0.58594	4.40957		18.3559	1.50102	21.2527		1.15781
C9orf30	1.07667	0.303944	1.284		2.10916	1.23451	2.43514		1.15455
SPRY1	-1.10848	-0.662134	-0.904325		0.463781	0.631943	0.534283		1.15201
LRRC42	-0.896202	0.20642	-0.692404		0.5373	1.15382	0.618822		1.15173
RAPGEF2	0.747973	0.401399	0.948292		1.67943	1.32079	1.92959		1.14895
FOXO3	0.872282	0.168917	1.07227		1.83056	1.12421	2.10274		1.14869
ENC1	1.70998	0.359896	1.90596		3.27156	1.28333	3.74757		1.1455
GAS1	-1.52736	-0.856034	-1.33277		0.346911	0.552469	0.397005		1.1444
AXIN2	-2.02312	-0.0326109	-1.82914		0.246026	0.977649	0.281432		1.14391
FLJ43663	-0.791398	-0.0281273	-0.600633		0.577784	0.980692	0.659465		1.14137
ATXN7L1	-1.14639	-0.514782	-0.955894		0.451754	0.699899	0.515522		1.14116
KIAA1024	1.12247	0.155297	1.31132		2.17719	1.11365	2.48168		1.13985
SPIRE1	0.912976	0.222314	1.10181		1.88293	1.1666	2.14624		1.13984
XLOC_000683	-1.6319	-0.558924	-1.44526		0.322663	0.678808	0.367227		1.13811
ZNF134	0.801176	0.516139	0.987546		1.74252	1.43012	1.98281		1.1379
HIC1	0.90511	0.0556931	1.09017		1.87269	1.03936	2.12899		1.13687
LOC100128402	-1.23203	0.32945	-1.04982		0.425718	1.25653	0.483028		1.13462
MATL2963	-0.739801	-0.263173	-0.559555		0.598822	0.833253	0.678512		1.13308
GINS3	-0.744855	-0.389353	-0.567361		0.596728	0.763472	0.67485		1.13092
LOC100509498	0.901095	0.287978	1.07778		1.86748	1.22093	2.11079		1.13029
GUSBP2	-0.786715	-0.420881	-0.611504		0.579662	0.746968	0.654514		1.12913
SH3BP4	1.03126	0.774017	1.20276		2.04381	1.71002	2.30179		1.12622
A_33_P3351524	-1.41688	0.125541	-1.24656		0.374522	1.09092	0.421451		1.12531
NEDD9	2.21593	0.688846	2.38608		4.64582	1.61199	5.22736		1.12517
C6orf228	0.981148	0.326807	1.15125		1.97404	1.25423	2.22106		1.12514
CREB3L2	0.947472	0.320197	1.11608		1.92849	1.2485	2.16757		1.12397
PRDM2	1.00144	0.723218	1.16895		2.00199	1.65086	2.24849		1.12312
SNORD18C	0.736452	0.744943	0.903476		1.66607	1.67591	1.87057		1.12274
MFSD12	0.726954	0.375514	0.891401		1.65514	1.2973	1.85498		1.12074
C6orf228	1.80179	0.520418	1.96552		3.48651	1.43437	3.90553		1.12018
GNAI3	-0.838373	-0.345507	-0.675552		0.559274	0.787031	0.626093		1.11947
MLXIP	0.857538	0.120942	1.02002		1.81194	1.08744	2.02795		1.11921
STMN1	-1.13248	-0.0304373	-0.970068		0.456132	0.979123	0.510482		1.11915
OSGIN1	-0.860169	0.0472183	-0.697799		0.550888	1.03327	0.616512		1.11912
XLOC_006721	-1.19777	-0.132703	-1.03591		0.435949	0.912121	0.487707		1.11872
CD3EAP	1.24899	-0.131939	1.40773		2.37675	0.912604	2.6532		1.11632
NET1	1.49714	-0.223219	1.65482		2.82283	0.856652	3.14885		1.11549
RHEBL1	-1.02951	0.0184716	-0.872165		0.489877	1.01289	0.546326		1.11523
MMS22L	-0.777543	-0.271804	-0.620227		0.583359	0.828283	0.650568		1.11521
XLOC_l2_010330	-1.24061	0.041846	-1.08577		0.423193	1.02943	0.47114		1.1133
SNORA11B	-0.81547	-0.436707	-0.660753		0.568223	0.738819	0.632548		1.1132
JUNB	2.65779	-0.0317105	2.80998		6.31067	0.97826	7.01275		1.11125
XLOC_l2_015532	-0.897327	-0.423824	-0.746444		0.536881	0.745446	0.596071		1.11025
PLEKHG3	-1.4786	0.0643106	-1.33058		0.358837	1.04559	0.397608		1.10804
RC3H1	0.747308	0.503871	0.894974		1.67866	1.41801	1.85958		1.10778
ZNF792	-1.28562	-0.582478	-1.14028		0.410194	0.667816	0.453672		1.10599
TMEM204	1.17117	0.0266424	1.31335		2.25195	1.01864	2.48518		1.10357
A_19_P00317897	-1.72607	-0.360632	-1.58618		0.302275	0.778823	0.333052		1.10182
LOC100506990	-0.921787	0.209955	-0.785264		0.527855	1.15665	0.580246		1.09925
ETV1	-0.735411	-0.241364	-0.599504		0.600647	0.845945	0.659981		1.09878
FLRT3	-1.82164	-0.911381	-1.68623		0.282899	0.531676	0.310737		1.0984
MNT	-1.06748	-0.103156	-0.932739		0.477152	0.930994	0.523863		1.0979
CREB3L2	0.895252	0.253711	1.02964		1.85993	1.19227	2.04151		1.09763
BAG3	0.948826	0.258289	1.08204		1.9303	1.19606	2.11703		1.09674
MLKL	-0.70221	-0.360274	-0.570236		0.61463	0.779016	0.673507		1.09579
SRSF7	0.919055	0.220709	1.04976		1.89088	1.16531	2.07019		1.09483
DTNBP1	-0.772267	-0.170245	-0.643213		0.585497	0.888692	0.640285		1.09358
RYBP	1.54399	0.450933	1.67193		2.91599	1.36692	3.1864		1.09273
A_33_P3352980	-0.925192	-0.319326	-0.800839		0.52661	0.801444	0.574015		1.09002
TGIF1	1.49539	1.04957	1.61927		2.81941	2.06991	3.07219		1.08966
BAHCC1	0.920773	0.45075	1.04399		1.89313	1.36675	2.06193		1.08916
SMURF2	0.796741	-0.0442811	0.917096		1.73717	0.969773	1.88831		1.087
PHLDB1	1.08475	0.350231	1.20451		2.12101	1.27476	2.30458		1.08655
RNF126	0.72739	0.206077	0.845141		1.65564	1.15355	1.79644		1.08504
DOCK9	0.781984	-0.0116248	0.898817		1.71949	0.991975	1.86454		1.08435
CHSY1	0.98837	0.463826	1.1044		1.98394	1.37919	2.15009		1.08375
ANKRD13D	-0.885657	-0.0972705	-0.771226		0.541241	0.9348	0.585919		1.08255
LINC00312	2.35709	0.949519	2.47114		5.12335	1.93123	5.54481		1.08226
ZBED1	0.718541	0.100006	0.831427		1.64552	1.07178	1.77944		1.08139
PLEKHF1	-1.62647	-0.575284	-1.51405		0.323881	0.671154	0.350128		1.08104
FOXF1	0.737277	0.282627	0.849648		1.66703	1.21641	1.80206		1.081
THAP3	-0.917473	-0.560779	-0.805647		0.529436	0.677936	0.572106		1.0806
SPEN	0.758479	0.371158	0.86952		1.69171	1.29339	1.82706		1.08001
XYLT1	1.62318	0.123568	1.73391		3.08052	1.08943	3.32628		1.07978
BATF2	-1.62244	-0.460766	-1.5118		0.324786	0.7266	0.350674		1.07971
BMP4	-2.41367	-0.209071	-2.30415		0.187678	0.865094	0.20248		1.07887
XLOC_l2_010330	-1.53448	0.0602653	-1.4264		0.345203	1.04266	0.372058		1.07779
LOC100506990	-0.77592	-0.063343	-0.66841		0.584016	0.957044	0.6292		1.07737
NET1	2.1937	-0.158043	2.29436		4.57478	0.89624	4.90535		1.07226
XLOC_l2_000416	-1.09606	-0.219658	-0.998371		0.467791	0.858769	0.500565		1.07006
LOC100507062	-1.17725	-0.000698434	-1.08032		0.442193	0.999516	0.472923		1.06949
RPL23AP32	-1.12147	0.177982	-1.02535		0.459625	1.1313	0.49129		1.06889
ZNF614	0.708313	0.16638	0.804272		1.63389	1.12224	1.74626		1.06878
HERC2P7	-0.747605	-0.464579	-0.652595		0.595591	0.724683	0.636135		1.06807
SPSB1	0.793339	0.688595	0.888046		1.73308	1.61171	1.85067		1.06785
SLC7A4	-1.09671	-0.646601	-1.00282		0.467581	0.638784	0.499022		1.06724
PFKFB3	1.80316	0.403792	1.89345		3.48983	1.32298	3.71523		1.06459
ZNF259P1	0.880744	0.562031	0.969113		1.84132	1.47635	1.95764		1.06317
RNF126	1.0172	0.170626	1.10478		2.02399	1.12555	2.15067		1.06259
A_23_P4052	-0.809238	-0.526147	-0.723484		0.570683	0.694407	0.605633		1.06124
PNMA1	1.08247	0.137991	1.16788		2.11767	1.10037	2.24681		1.06098
LOC388796	0.709902	0.184569	0.794968		1.63569	1.13648	1.73504		1.06074
SNX18	0.842295	0.750385	0.926988		1.7929	1.68224	1.9013		1.06046
PDLIM4	1.8389	0.245967	1.92307		3.57737	1.18589	3.7923		1.06008
XLOC_007942	-1.0591	-0.835105	-0.97682		0.479932	0.560542	0.508099		1.05869
UBE3D	-0.718714	-0.4414	-0.637673		0.607639	0.73642	0.642749		1.05778
NDRG1	0.824579	0.295348	0.904607		1.77102	1.22718	1.87203		1.05704
SH2D4A	0.733011	0.23995	0.811918		1.6621	1.18095	1.75554		1.05622
XLOC_006364	-1.06255	-0.337176	-0.987084		0.478785	0.791589	0.504497		1.0537
KLHL29	1.21107	0.189619	1.28644		2.31509	1.14046	2.43925		1.05363
BEND7	1.3858	0.451294	1.46044		2.61317	1.36727	2.75193		1.0531
IRF2BP2	0.792655	-0.245407	0.867245		1.73226	0.843578	1.82418		1.05306
ANKRD28	-0.711176	-0.270139	-0.63814		0.610822	0.82924	0.642541		1.05193
LOC100132356	-0.750622	-0.43489	-0.678148		0.594347	0.73975	0.624967		1.05152
IFFO2	1.03163	0.415194	1.10317		2.04434	1.33348	2.14826		1.05084
HIST1H1A	-0.925506	-0.509564	-0.854143		0.526496	0.702435	0.553194		1.05071
MTFP1	0.895142	0.0794838	0.965603		1.85979	1.05664	1.95288		1.05005
PPP1R13L	1.13723	0.0909752	1.2047		2.19958	1.06509	2.30489		1.04788
ZKSCAN4	-0.780499	-0.356483	-0.713324		0.582165	0.781066	0.609913		1.04766
CHST3	0.811378	0.306818	0.87699		1.75489	1.23698	1.83654		1.04653
IRX2	0.972273	0.441915	1.03767		1.96193	1.35841	2.0529		1.04637
SHB	1.50777	0.540981	1.57253		2.84371	1.45496	2.97426		1.04591
RGPD5	1.1135	0.200718	1.1782		2.1637	1.14927	2.26294		1.04587
KIAA1644	0.913746	0.300959	0.976536		1.88393	1.23196	1.96774		1.04448
TGIF1	1.60783	1.26089	1.66837		3.04793	2.39643	3.17855		1.04285
ETV1	-0.853078	-0.430692	-0.792974		0.553602	0.741906	0.577153		1.04254
XLOC_l2_014421	-1.10001	-0.12732	-1.0409		0.466512	0.915531	0.486024		1.04183
Q6IHG2	0.78733	0.0245448	0.846315		1.72588	1.01716	1.7979		1.04173
SSH2	-1.09412	-0.551885	-1.03607		0.468422	0.682128	0.487656		1.04106
RCL1	1.2122	0.122997	1.26939		2.31691	1.08899	2.41059		1.04043
FOXP4	1.09607	0.0544016	1.15254		2.13772	1.03843	2.22304		1.03991
PHLDB1	0.992907	0.434802	1.04906		1.99019	1.35173	2.06919		1.03969
RELT	3.03864	0.559758	3.09331		8.21715	1.47402	8.53449		1.03862
LOC100129171	1.06938	0.373593	1.12321		2.09853	1.29558	2.17832		1.03802
STXBP6	-0.737291	0.0705801	-0.687542		0.599865	1.05014	0.620911		1.03508
FANCE	-0.946343	-0.274451	-0.898583		0.518946	0.826765	0.536414		1.03366
FOXO1	0.961572	0.519356	1.00428		1.94743	1.43332	2.00595		1.03005
YEATS2	-0.759001	-0.157619	-0.721275		0.590905	0.896504	0.606561		1.02649
LOC149773	1.01293	0.130258	1.04841		2.018	1.09449	2.06824		1.0249
SRC	0.70948	0.0611349	0.741776		1.63521	1.04329	1.67223		1.02264
HPGD	-1.25612	-0.490821	-1.22595		0.418668	0.71162	0.427515		1.02113
PLEKHG3	-1.43765	-0.103804	-1.4084		0.369167	0.930576	0.37673		1.02048
A_32_P179746	-1.12426	-0.789399	-1.09535		0.458738	0.578585	0.468023		1.02024
A_33_P3261545	-0.997355	-0.438506	-0.969762		0.500918	0.737898	0.51059		1.01931
MCPH1	-0.771015	-0.161984	-0.74608		0.586005	0.893795	0.596221		1.01743
HAPLN1	-0.976237	-0.558997	-0.951449		0.508304	0.678774	0.517113		1.01733
CCR10	-0.763857	-0.253236	-0.73963		0.58892	0.839012	0.598893		1.01694
SNORA26	-0.958056	-0.596202	-0.934924		0.51475	0.661493	0.52307		1.01616
ZNF697	1.29126	0.829863	1.3134		2.44741	1.77752	2.48526		1.01547
SNORD47	0.950909	0.437218	0.972944		1.93309	1.35399	1.96284		1.01539
ZNF341	-0.78531	-0.173517	-0.763938		0.580227	0.886678	0.588887		1.01492
SGPL1	0.772966	0.33739	0.793174		1.70878	1.26347	1.73288		1.01411
HECTD2	0.794336	0.246931	0.81318		1.73428	1.18668	1.75708		1.01315
CYP3A7	-1.19425	-0.928467	-1.17825		0.437014	0.525416	0.441887		1.01115
DND1	-0.795566	-0.296117	-0.780164		0.576117	0.814442	0.582301		1.01073
DNAJB5	0.801445	0.412606	0.816664		1.74285	1.33109	1.76133		1.0106
SNAI1	1.94168	-0.155702	1.95615		3.84153	0.897695	3.88026		1.01008
XLOC_004195	-0.707113	-0.254957	-0.694951		0.612545	0.838012	0.61773		1.00847
CXCL12	-1.383	-0.986112	-1.37144		0.383421	0.504837	0.386506		1.00805
PUS1	1.02888	0.15066	1.03705		2.04044	1.11008	2.05203		1.00568
LEMD3	0.824119	0.229178	0.831967		1.77045	1.17217	1.78011		1.00545
MAFG	0.735936	0.525259	0.743061		1.66548	1.43919	1.67372		1.00495
AXIN2	-2.0924	-0.204655	-2.0911		0.23449	0.867746	0.234701		1.0009
KLF13	1.29143	0.6987	1.2886		2.4477	1.62304	2.44291		0.998043
ABHD6	-0.807797	-0.155183	-0.810734		0.571253	0.898018	0.570092		0.997966
SETDB2	-1.10331	-0.183373	-1.10752		0.465447	0.880642	0.46409		0.997083
XLOC_009181	-1.65883	-0.0713564	-1.66348		0.316695	0.951743	0.315677		0.996786
PPARGC1B	-1.00555	-0.319596	-1.01501		0.498082	0.801294	0.494823		0.993458
CTDSPL	-0.725194	-0.226969	-0.734845		0.604916	0.854428	0.600883		0.993333
ZNF511	-0.915164	-0.175064	-0.925049		0.530284	0.885728	0.526663		0.993171
TRIM46	-1.35729	-0.719427	-1.3672		0.390314	0.607339	0.387644		0.993159
JMJD1C	0.90078	-0.083013	0.888108		1.86708	0.944084	1.85075		0.991255
SP9	1.30832	0.672014	1.29137		2.47653	1.5933	2.4476		0.988316
SAP25	-0.947462	-0.0278121	-0.964847		0.518544	0.980907	0.512333		0.988022
UPF1	0.731481	-0.0782595	0.713805		1.66034	0.9472	1.64012		0.987823
PSTK	-0.766526	-0.392382	-0.785826		0.587831	0.761871	0.58002		0.986712
GDF6	1.70717	0.742621	1.6872		3.2652	1.67321	3.2203		0.986249
BEND7	0.96233	0.183786	0.939869		1.94845	1.13586	1.91835		0.984552
MAPK6	0.786655	0.311887	0.764116		1.72507	1.24133	1.69833		0.984499
ZNF395	-0.783562	-0.299368	-0.807053		0.580931	0.812608	0.571548		0.983849
LOC100506990	-0.756723	-0.189893	-0.780761		0.591839	0.876671	0.58206		0.983476
FOXD1	0.734749	0.285352	0.709867		1.66411	1.21871	1.63565		0.982901
ZNF775	-1.11658	-0.279323	-1.14165		0.461186	0.823978	0.453242		0.982774
LOC100132356	-0.917905	-0.520402	-0.943651		0.529277	0.697178	0.519915		0.982312
COL27A1	1.07988	0.703485	1.05209		2.11386	1.62843	2.07352		0.980917
CCNG2	-1.26858	0.0455915	-1.29696		0.415069	1.03211	0.406984		0.980523
ZFP30	-0.74444	-0.138489	-0.774579		0.596899	0.90847	0.584559		0.979326
SNORD56	0.767131	0.112829	0.736702		1.70188	1.08135	1.66636		0.979129
DCBLD1	1.26455	0.549135	1.23022		2.40251	1.46321	2.34602		0.976486
FLJ45482	-1.21405	-0.704731	-1.25056		0.431057	0.613557	0.420285		0.97501
MGC12488	-0.711409	-0.32899	-0.751068		0.610723	0.796093	0.594163		0.972885
ZGLP1	-1.17345	-0.496655	-1.21331		0.443361	0.708748	0.431278		0.972748
DNAJB5	0.965783	0.358536	0.924762		1.95312	1.28212	1.89837		0.971967
RRAD	1.72291	0.0901362	1.68107		3.30102	1.06447	3.20665		0.971411
C4orf32	0.767887	0.48661	0.723126		1.70277	1.40115	1.65075		0.96945
SLC25A34	-1.04299	-0.722901	-1.0936		0.48532	0.605878	0.468592		0.965531
CCNDBP1	-1.13197	-0.588043	-1.18314		0.456292	0.665245	0.440391		0.965151
XLOC_014397	-1.27928	-1.18021	-1.33065		0.412	0.441286	0.39759		0.965026
PDK4	-1.44028	-0.458476	-1.49225		0.368496	0.727755	0.355457		0.964615
DHRS13	-1.02336	-0.595631	-1.07996		0.491969	0.661755	0.473042		0.961529
LOC728061	1.16432	0.0842262	1.10727		2.24128	1.06012	2.15437		0.961227
GABRE	0.985825	-0.262895	0.927937		1.98045	0.833414	1.90255		0.960669
FAM110B	-1.44091	-0.0981625	-1.5034		0.368336	0.934222	0.352721		0.957608
LMCD1	2.30544	1.09002	2.24128		4.94317	2.12877	4.72817		0.956505
SCAF11	0.839009	0.148981	0.774408		1.78882	1.10879	1.71049		0.95621
ANKRD36B	-1.02388	-0.358642	-1.09005		0.491793	0.779898	0.469746		0.955169
XLOC_009797	-1.39252	-0.290401	-1.46436		0.380898	0.817675	0.362396		0.951424
A_24_P178631	-0.897449	-0.42382	-0.978127		0.536835	0.745448	0.507638		0.945613
RHOB	2.19859	0.34186	2.11718		4.59031	1.26739	4.33845		0.945132
ZNF385C	1.3064	0.645877	1.22409		2.47323	1.56469	2.33609		0.944547
ITIH4	-0.803539	-0.402125	-0.887754		0.572942	0.756743	0.540455		0.943298
DCBLD1	0.968241	0.245626	0.883982		1.95645	1.18561	1.84546		0.943269
RHOB	2.03658	0.0889895	1.95048		4.10273	1.06362	3.86504		0.942067
NOX4	1.98446	0.706146	1.89617		3.95714	1.63144	3.72223		0.940638
SOCS1	-1.23613	-0.728254	-1.32446		0.424509	0.603634	0.399299		0.940613
KIAA0319L	-0.911919	-0.819154	-1.00037		0.531478	0.566774	0.499872		0.940533
MAP7D1	0.846001	0.443648	0.755619		1.79751	1.36004	1.68836		0.939274
RBM7	0.711333	0.424719	0.620624		1.63732	1.34231	1.53754		0.939061
PPP1R3D	-1.26582	-0.303149	-1.35682		0.415862	0.810481	0.390442		0.938873
KLF4	-1.28255	-0.337989	-1.37369		0.41107	0.791143	0.385902		0.938776
DDX17	-0.843352	-0.447442	-0.93487		0.557347	0.733342	0.52309		0.938534
SLC46A1	-0.906676	-0.749622	-0.998657		0.533413	0.594759	0.500466		0.938233
PNMA1	0.87872	0.0650544	0.7856		1.83874	1.04612	1.72381		0.937493
GRB10	1.01835	-0.188769	0.924662		2.02561	0.877354	1.89824		0.937121
DPRXP4	-0.740794	-0.363881	-0.834659		0.59841	0.777071	0.560716		0.937009
NOX4	1.95523	0.660961	1.86084		3.87778	1.58114	3.63219		0.936667
L3MBTL1	-0.750157	-0.314655	-0.845041		0.594539	0.804043	0.556695		0.936347
ZDHHC3	-0.802876	-0.490975	-0.898436		0.573205	0.711544	0.536468		0.935909
SKIL	3.31467	0.518025	3.21766		9.94979	1.43199	9.30275		0.93497
XLOC_013657	1.57894	0.230963	1.48155		2.98749	1.17362	2.79248		0.934723
GOLGA8IP	-0.974293	-0.631609	-1.07219		0.508989	0.645456	0.475596		0.934392
RCL1	1.57133	0.0329792	1.47246		2.97178	1.02312	2.77495		0.933764
NTF3	-0.840409	-0.585792	-0.939377		0.558485	0.666283	0.521458		0.933701
NPFF	-0.813209	-0.409758	-0.912388		0.569115	0.75275	0.531305		0.933564
CCNG2	-0.717537	-0.281935	-0.818886		0.608135	0.822487	0.566879		0.932161
MAP7D1	0.786896	0.359574	0.683701		1.72536	1.28305	1.60625		0.930969
KIT	-1.80513	-0.403393	-1.91132		0.286156	0.756078	0.26585		0.929038
PTHLH	1.15265	-0.105729	1.04516		2.22322	0.929335	2.0636		0.928201
ZNF846	-1.16549	-1.02636	-1.27377		0.445812	0.490946	0.413577		0.927693
XLOC_l2_012083	-1.15207	-0.713874	-1.26071		0.449979	0.609681	0.417338		0.927462
SIRT5	-0.797875	-0.529011	-0.907201		0.575196	0.69303	0.533219		0.927021
C10orf140	-1.21184	-0.542401	-1.32171		0.431718	0.686627	0.40006		0.92667
LARP6	0.957369	-0.0227337	0.843829		1.94177	0.984366	1.79481		0.924318
ID3	2.14203	-0.0869044	2.02032		4.41383	0.941541	4.05675		0.9191
MIRLET7BHG	0.717987	0.232485	0.594473		1.64489	1.17486	1.50992		0.917949
PLIN2	-0.733275	-0.198127	-0.856859		0.601537	0.871682	0.552154		0.917905
CASP9	-0.710209	-0.233817	-0.835196		0.611232	0.850382	0.560507		0.917012
MTHFR	-1.35294	-0.565658	-1.47845		0.391493	0.675647	0.358875		0.916683
LOC100505974	1.15662	-0.241289	1.02999		2.22935	0.845989	2.04201		0.915968
PHOSPHO1	0.944443	0.100136	0.817811		1.92445	1.07187	1.76273		0.915968
LOC100506897	-2.21414	-0.754473	-2.34081		0.215516	0.592763	0.1974		0.915941
ANKMY2	-1.00632	-0.599899	-1.1356		0.497816	0.6598	0.455145		0.914284
ST3GAL5	-0.939593	-0.20872	-1.06906		0.52138	0.865305	0.476628		0.914166
SIM1	-1.16764	-0.51883	-1.2984		0.44515	0.697937	0.406576		0.913346
SH3PXD2B	0.889259	0.422005	0.758333		1.85222	1.33979	1.69153		0.913245
RAD54B	-0.844206	-0.545901	-0.982915		0.557017	0.684963	0.505957		0.908332
XLOC_000166	1.48197	0.581286	1.34309		2.79329	1.49618	2.53694		0.908224
LOC100499466	-0.762272	-0.43662	-0.902148		0.589567	0.738864	0.53509		0.907597
C5orf54	-1.09627	-0.493163	-1.2362		0.467726	0.710466	0.42449		0.907561
BCOR	2.40239	0.273489	2.26036		5.28679	1.20873	4.79111		0.906242
FAM90A7P	-1.09542	-0.415228	-1.23935		0.468	0.749901	0.423563		0.905048
TNFSF10	-0.794029	-0.452905	-0.93973		0.576731	0.73057	0.521331		0.90394
CSRNP1	1.15974	0.508413	1.0137		2.23417	1.42248	2.01908		0.903725
TREX1	-1.14048	-0.645286	-1.28703		0.45361	0.639366	0.409794		0.903405
CAND2	-0.776391	-0.833388	-0.923074		0.583825	0.56121	0.527384		0.903325
PIK3R1	-1.11933	-0.596221	-1.26985		0.460309	0.661485	0.414702		0.900921
ZNF839	-0.871678	-0.884603	-1.02295		0.546511	0.541637	0.492108		0.900454
LOC100128402	-1.56342	-0.417718	-1.71563		0.338348	0.748608	0.30447		0.899872
CNKSR3	-1.36362	-0.265791	-1.51947		0.388605	0.831743	0.348813		0.897605
A_24_P281643	-1.22861	-0.544738	-1.38582		0.426729	0.685516	0.382671		0.896756
A_33_P3322082	-0.80447	-0.587668	-0.962402		0.572572	0.665418	0.513202		0.896309
TULP4	0.824557	-0.0142252	0.665801		1.77099	0.990188	1.58645		0.895797
CLDN4	4.64068	-0.2025	4.48079		24.9449	0.869043	22.3282		0.895098
DDRGK1	-0.843916	-0.373346	-1.00697		0.557129	0.77199	0.497591		0.893133
MFSD9	-0.754462	-0.239023	-0.920888		0.592767	0.847319	0.528184		0.891048
ZGLP1	-0.799845	-0.45668	-0.966446		0.574411	0.728661	0.511765		0.890939
CORO2A	1.03615	0.208682	0.86778		2.05075	1.15563	1.82485		0.889848
C16orf87	0.839569	0.0704619	0.670853		1.78951	1.05005	1.59201		0.889635
A_33_P3359781	-1.08096	-0.537099	-1.2504		0.472714	0.689155	0.420331		0.889187
NREP	0.804959	-0.0632033	0.634882		1.7471	0.957137	1.55281		0.888795
DOLPP1	-0.918658	-0.293779	-1.09015		0.529001	0.815762	0.469713		0.887924
LOC100130876	-0.933902	-0.0209954	-1.10566		0.523441	0.985552	0.46469		0.887761
A_33_P3326151	0.853259	0.29823	0.67569		1.80658	1.22964	1.59736		0.884192
A_23_P28582	-0.965743	-0.484872	-1.1438		0.512015	0.714561	0.452566		0.883893
LOC100133190	-1.32427	-0.862623	-1.50299		0.399352	0.549952	0.352822		0.883485
ZBTB2	0.798964	0.0980329	0.617523		1.73985	1.07031	1.53424		0.881821
LOC100499467	0.96168	0.111898	0.779176		1.94758	1.08065	1.71615		0.881172
XLOC_l2_012081	-1.31669	-0.97782	-1.50439		0.401456	0.507746	0.35248		0.878004
BAMBI	1.42674	0.714807	1.23859		2.68838	1.64126	2.35967		0.87773
DNMT3B	-0.948961	-0.797233	-1.13793		0.518005	0.575452	0.45441		0.87723
ID4	4.39873	0.321691	4.20957		21.0936	1.24979	18.5015		0.877114
SCN8A	-0.719045	-0.180923	-0.908305		0.607499	0.882139	0.532811		0.877055
LOC100129940	-1.36817	-0.396842	-1.56177		0.387382	0.759519	0.338735		0.874421
STC2	-1.36108	-0.00911474	-1.55546		0.38929	0.993702	0.340219		0.873949
ZNF614	0.759071	-0.10456	0.559833		1.6924	0.930089	1.4741		0.87101
TMOD1	0.828539	-0.233131	0.628882		1.77589	0.850786	1.54637		0.870758
ZNF30	-1.11496	-0.604985	-1.3172		0.461705	0.657478	0.401314		0.869199
ZNF365	2.32441	-0.123202	2.1201		5.00861	0.918148	4.34725		0.867956
LOC100505573	0.898824	0.0947115	0.691667		1.86455	1.06785	1.61515		0.866243
RN5-8S1	-0.796956	-0.555393	-1.00435		0.575562	0.680472	0.498495		0.866102
GUSBP1	-0.883612	-0.668442	-1.09177		0.542009	0.629186	0.469185		0.86564
SOS2	0.89103	0.196498	0.680037		1.8545	1.14591	1.60218		0.863942
XLOC_l2_012081	-0.705287	-0.515456	-0.920412		0.613321	0.699572	0.528358		0.861471
TDRD6	-2.06069	-1.08866	-2.27649		0.239701	0.470199	0.2064		0.861072
MEF2D	1.0113	0.145492	0.795328		2.01572	1.10611	1.73547		0.860967
XLOC_l2_015038	2.23231	0.160111	2.01295		4.69884	1.11737	4.03607		0.85895
C1orf220	-1.83231	-0.394498	-2.05467		0.280814	0.760754	0.240704		0.857164
PMEPA1	3.89971	-0.0746542	3.67534		14.9255	0.94957	12.7758		0.855972
FAM209A	-0.757353	-0.464941	-0.98217		0.591581	0.7245	0.506218		0.855703
LOC100506191	-1.04739	-0.426048	-1.27234		0.483842	0.744298	0.413988		0.855626
ZMIZ1	0.748918	0.0596164	0.518784		1.68053	1.04219	1.43275		0.852556
XLOC_000350	-0.78416	-0.565005	-1.01558		0.58069	0.675953	0.494631		0.851798
LOC100129196	-1.32904	-0.918983	-1.56102		0.398034	0.528882	0.338912		0.851466
RASEF	1.42396	0.255906	1.19183		2.6832	1.19409	2.28443		0.851381
MTMR4	-0.969208	-0.632123	-1.2025		0.510786	0.645226	0.434522		0.850692
SKI	1.24703	0.14327	1.013		2.37353	1.10441	2.0181		0.850255
LOC100133050	-0.731225	-0.497533	-0.968319		0.602392	0.708317	0.511101		0.848452
C9orf100	1.95732	1.40304	1.71953		3.8834	2.64458	3.29329		0.848043
ZNF668	0.722974	-0.195986	0.483515		1.65058	0.872976	1.39815		0.847063
ZNF30	-0.828846	-0.890756	-1.06923		0.562979	0.539332	0.476573		0.84652
ZNF624	-0.830074	-0.642586	-1.07667		0.5625	0.640564	0.474123		0.842885
NRBF2	1.55314	0.173722	1.30485		2.93455	1.12796	2.47058		0.841895
DSN1	-0.760381	-0.397609	-1.01005		0.590341	0.759115	0.49653		0.841091
XLOC_001692	1.02523	0.890132	0.775342		2.03528	1.85335	1.7116		0.840963
HSPB1	0.871021	0.216139	0.618788		1.82896	1.16162	1.53558		0.839596
XLOC_l2_011987	-0.840411	-0.621312	-1.09537		0.558484	0.650079	0.468017		0.838012
XLOC_000670	1.97257	0.254132	1.71561		3.92468	1.19262	3.28436		0.836848
NAGS	-0.711475	-0.503664	-0.969059		0.610696	0.705313	0.510839		0.836488
AGER	-0.79847	-0.735736	-1.05626		0.574959	0.600511	0.480878		0.83637
PRRX2	0.710431	0.213109	0.449454		1.63629	1.15918	1.36552		0.834523
DNAJC27	-0.744559	-0.489684	-1.00725		0.59685	0.712181	0.497495		0.833534
RARA	1.65164	0.278155	1.3872		3.1419	1.21264	2.61571		0.832525
XLOC_l2_005314	0.852214	0.113829	0.584401		1.80527	1.0821	1.49942		0.830577
TGFB1	0.996448	0.0123682	0.728426		1.99508	1.00861	1.65683		0.830457
PRPS1	1.15884	0.139465	0.890421		2.23277	1.1015	1.85372		0.830231
CDC7	-0.857029	-0.603124	-1.12924		0.552088	0.658327	0.457156		0.828048
XLOC_l2_004631	0.889133	-0.0112623	0.616861		1.85206	0.992224	1.53353		0.828014
TRERF1	-1.31731	-0.776275	-1.5912		0.401283	0.583872	0.331894		0.827083
LOC100170939	-1.1609	-0.685256	-1.43505		0.447232	0.621896	0.369834		0.82694
GNA13	1.20359	0.161559	0.927826		2.30312	1.1185	1.90241		0.826011
PPIF	0.934758	0.487096	0.658512		1.91157	1.40162	1.57845		0.825737
LHFPL2	1.04336	-0.0412557	0.765721		2.06103	0.971809	1.70022		0.824939
BMP2K	0.727658	0.508268	0.449844		1.65595	1.42234	1.36589		0.82484
PTPDC1	0.83464	-0.0285964	0.555484		1.78341	0.980374	1.46966		0.824073
MKL2	-0.878045	-0.624498	-1.15755		0.544104	0.648646	0.448272		0.823872
CMTM4	0.80699	0.260435	0.524911		1.74956	1.19784	1.43885		0.822405
COMP	2.3241	-0.121149	2.04066		5.00753	0.919455	4.11433		0.82163
MAMSTR	-1.04913	-0.772265	-1.33702		0.483261	0.585498	0.395838		0.819098
DIXDC1	0.877643	0.041505	0.584233		1.83737	1.02919	1.49924		0.815971
RAB42	-1.01633	-0.608827	-1.31034		0.494374	0.65573	0.403225		0.815628
XLOC_013683	1.62429	0.608626	1.32901		3.08291	1.52481	2.5123		0.814913
LOC100170939	-0.818427	-0.550481	-1.11377		0.56706	0.682792	0.462084		0.814877
ELN	1.17003	0.0273048	0.874063		2.25016	1.01911	1.83282		0.814527
IVNS1ABP	1.04567	-0.0813809	0.745455		2.06433	0.945153	1.6765		0.812129
LOC338799	-0.881246	-0.708011	-1.18253		0.542898	0.612164	0.440578		0.811529
XLOC_002996	-0.810475	-0.838972	-1.11368		0.570194	0.559042	0.462115		0.810452
TSC22D1	0.863656	-0.0330338	0.558858		1.81964	0.977363	1.4731		0.809556
PITPNM3	1.435	0.095043	1.12652		2.70382	1.0681	2.18332		0.807494
LOC100527964	-0.825029	-0.533178	-1.13399		0.564471	0.691031	0.455653		0.807222
THSD1	-0.73232	0.0681658	-1.04205		0.601935	1.04838	0.485636		0.80679
KLHL26	1.39069	-0.613493	1.0809		2.62204	0.653612	2.11535		0.806759
FAM66D	0.736805	-0.312917	0.426455		1.66648	0.805013	1.34393		0.806446
CNKSR3	-1.08033	-0.211286	-1.39203		0.472921	0.863767	0.38103		0.805694
LOC728743	-1.66939	-0.717808	-1.98243		0.314385	0.608021	0.253064		0.804949
FLJ45684	0.822299	-0.423849	0.509119		1.76822	0.745433	1.42318		0.804866
FLJ10661	-1.09937	-0.547517	-1.41283		0.46672	0.684197	0.375573		0.804708
C1QTNF5	1.11307	0.370174	0.798372		2.16305	1.29251	1.73914		0.80402
LOC100505576	-1.90965	-0.954124	-2.228		0.266157	0.516155	0.213454		0.801986
TSKU	1.93957	-0.0113063	1.61989		3.83591	0.992194	3.07353		0.80125
XLOC_000643	-1.39529	-0.995803	-1.71825		0.380168	0.501457	0.303917		0.799427
RUNX1T1	-1.12614	-0.308718	-1.44955		0.458141	0.807359	0.366136		0.799178
GPRC5A	1.30446	0.128259	0.98082		2.46991	1.09297	1.97359		0.799053
LIMK1	0.773955	-0.347747	0.450298		1.70995	0.78581	1.36632		0.799042
SRSF7	0.854636	0.164099	0.525121		1.8083	1.12047	1.43905		0.795804
GRHL1	1.37638	0.414992	1.04495		2.59616	1.33329	2.0633		0.794752
XLOC_001048	0.98968	0.3661	0.658025		1.98574	1.28886	1.57792		0.794624
XLOC_000011	1.19706	0.0429214	0.864181		2.29272	1.0302	1.82031		0.793951
RMI1	-0.801541	-0.437321	-1.13477		0.573736	0.738505	0.455408		0.793759
ATP1B1	1.20353	0.199388	0.869306		2.30302	1.14821	1.82678		0.793212
KCNG1	1.47453	-0.0977258	1.13989		2.77892	0.934505	2.20364		0.792982
GOPC	0.884656	0.0983593	0.547156		1.84632	1.07056	1.4612		0.791411
CYP2R1	-0.82446	-0.492001	-1.162		0.564694	0.711038	0.446891		0.791387
ZFP64	-0.84968	-0.433226	-1.18748		0.554908	0.740604	0.439069		0.791246
RMI2	-0.764953	-0.340075	-1.10346		0.588472	0.79	0.4654		0.790861
LOC100287216	1.29138	0.287079	0.952584		2.44762	1.22017	1.93534		0.7907
CDC42EP1	1.06775	0.180328	0.728185		2.09616	1.13314	1.65655		0.790278
EGR2	5.35198	0.179776	5.01238		40.8419	1.13271	32.2758		0.790261
AIFM2	-1.0751	-0.408434	-1.41668		0.474637	0.753441	0.374574		0.78918
WNK1	0.711205	0.226076	0.367964		1.63717	1.16965	1.29053		0.788269
XLOC_003405	-0.785492	-0.43271	-1.13069		0.580154	0.740869	0.456696		0.787197
XLOC_004598	1.06668	0.286484	0.721339		2.09461	1.21966	1.64871		0.787123
ELF4	0.871953	-0.013144	0.525734		1.83014	0.990931	1.43967		0.786643
ADO	0.933498	0.0744121	0.585761		1.9099	1.05293	1.50083		0.785816
KIAA1683	-1.84863	-1.23227	-2.20055		0.277655	0.425646	0.217554		0.783542
CBX2	-0.861371	-0.633682	-1.21362		0.550429	0.644529	0.431185		0.783362
ZNF837	-0.727168	-0.599704	-1.08136		0.604089	0.659889	0.472583		0.782308
VASN	0.962943	0.120787	0.608641		1.94928	1.08733	1.52482		0.782248
GLCCI1	-0.776398	-0.725272	-1.13149		0.583822	0.604883	0.456443		0.781817
PTPRK	0.934385	0.154237	0.578097		1.91108	1.11283	1.49288		0.781172
STARD9	-0.944691	-0.628849	-1.30216		0.519541	0.646692	0.405518		0.780532
TIGD2	-0.87632	-0.177037	-1.2352		0.544755	0.884518	0.424782		0.779767
LOC401037	-1.6722	-1.10143	-2.03181		0.313774	0.466056	0.244549		0.77938
LRRC37B	-0.899686	-0.575268	-1.26073		0.536003	0.671162	0.417332		0.778599
ING5	-0.973495	-0.612989	-1.33624		0.509271	0.65384	0.39605		0.777681
DNM3OS	1.66077	-0.158604	1.29668		3.16185	0.895891	2.45662		0.776958
PHF21A	-0.725829	-0.773382	-1.09268		0.604649	0.585044	0.468888		0.775471
XLOC_l2_009884	-1.46602	-0.691522	-1.8333		0.361979	0.6192	0.280622		0.775243
TIAM2	-1.00289	-0.491962	-1.37159		0.499	0.711057	0.386465		0.774479
USP37	-0.936742	-0.196936	-1.30658		0.522411	0.872402	0.404279		0.77387
LRRC32	1.18855	0.0289358	0.816486		2.27924	1.02026	1.76111		0.772675
BCL9L	1.10149	0.13541	0.726067		2.14576	1.0984	1.65412		0.770882
BLOC1S2	1.27234	-0.146425	0.89647		2.41553	0.903487	1.86151		0.770641
CCDC96	-0.705063	-0.503698	-1.08246		0.613416	0.705297	0.472223		0.769826
FANCF	-0.704758	-0.807934	-1.08568		0.613545	0.571199	0.471169		0.767945
?	-0.704475	-0.322245	-1.08759		0.613666	0.799824	0.470547		0.766781
FAM196A	1.96916	0.0352936	1.5857		3.91539	1.02477	3.00153		0.766599
ATP6V1G1	0.901992	0.234541	0.515658		1.86864	1.17653	1.42965		0.765071
SETDB2	-1.08662	-0.44674	-1.47497		0.470863	0.733699	0.359742		0.764006
CLCN2	-0.712249	-0.821679	-1.10079		0.610368	0.565783	0.466262		0.763903
CH25H	2.49159	1.21669	2.10145		5.62399	2.32413	4.2914		0.763053
PMP22	0.716745	-0.0658288	0.323811		1.64347	0.955396	1.25163		0.761579
A_33_P3321993	-1.46387	0.0443177	-1.85842		0.362521	1.0312	0.275779		0.760725
KCNJ12	2.43049	-0.110091	2.03485		5.39076	0.92653	4.0978		0.760153
AGAP3	0.852112	-0.123891	0.454904		1.80514	0.917709	1.37069		0.759327
LINC00085	0.878842	0.00611295	0.475322		1.8389	1.00425	1.39023		0.756012
TUFT1	2.52911	0.61172	2.12368		5.77217	1.52808	4.35803		0.755007
CCDC51	-0.75044	-0.653714	-1.1562		0.594422	0.635642	0.448692		0.754837
CRTC3	1.08498	0.410154	0.676332		2.12134	1.32883	1.59807		0.753331
ADCK3	-0.834693	-0.657811	-1.24373		0.560702	0.633839	0.42228		0.753128
FIBCD1	0.846129	-0.225448	0.429761		1.79767	0.855329	1.34701		0.749308
OLFML2B	0.846583	-7.93e-05	0.426047		1.79824	0.999945	1.34355		0.747147
OLFML2B	1.01459	0.261205	0.592831		2.02033	1.19848	1.5082		0.746513
RHPN2	1.13281	0.286092	0.707212		2.19285	1.21933	1.63265		0.744531
SLC9A1	1.33611	0.0296792	0.910181		2.5247	1.02079	1.87928		0.744359
POC5	-0.70607	-0.57129	-1.1321		0.612988	0.673015	0.45625		0.744306
NCOR2	1.18473	0.0018596	0.758648		2.27322	1.00129	1.6919		0.744278
XLOC_001099	-0.934874	-0.758318	-1.36098		0.523088	0.591185	0.389318		0.744269
IFFO1	-0.833843	-0.697226	-1.26031		0.561033	0.616757	0.417453		0.74408
BCL9L	1.26293	0.0846	0.83347		2.39983	1.06039	1.78197		0.742538
SNX30	0.873265	0.157404	0.442746		1.8318	1.11528	1.35919		0.741995
LOC284244	-1.14296	-0.893016	-1.57884		0.452831	0.538487	0.334751		0.73924
PSRC1	-0.892688	-0.522875	-1.33303		0.538609	0.695983	0.396935		0.736962
A_33_P3271711	2.08204	0.14067	1.64144		4.23407	1.10242	3.11977		0.736827
XLOC_l2_007964	-1.22056	-0.942442	-1.66158		0.429116	0.520351	0.316093		0.736614
PRPS1	1.01882	-0.183456	0.576029		2.02626	0.880591	1.49074		0.735712
CLEC2D	-1.75967	-0.899438	-2.20376		0.295316	0.536095	0.217072		0.735049
NRBF2	1.55529	0.300738	1.11066		2.93893	1.23177	2.15944		0.73477
XLOC_002080	-1.26005	-0.903299	-1.70526		0.417529	0.534663	0.306666		0.734479
ZMIZ1	1.42082	-0.0353131	0.972569		2.67738	0.97582	1.96233		0.73293
CIRBP	-1.04847	-0.925153	-1.49861		0.483481	0.526625	0.353894		0.731971
OSGEPL1	-0.9105	-0.873645	-1.36271		0.532001	0.545766	0.388852		0.730924
CXXC5	1.43103	0.127787	0.97426		2.69639	1.09262	1.96463		0.728617
ARHGEF10L	0.810211	-0.231063	0.351758		1.75347	0.852007	1.27612		0.727766
TFAP2A	-0.929417	-0.510082	-1.38939		0.52507	0.702183	0.381726		0.727
A_33_P3358844	1.47548	1.19672	1.015		2.78076	2.29217	2.0209		0.726743
SH3PXD2A	1.82493	0.0714544	1.3634		3.54289	1.05078	2.5729		0.726215
TUBB3	2.15434	-0.37103	1.69115		4.45165	0.77323	3.22914		0.72538
EYA1	-1.00114	-0.781992	-1.46907		0.499605	0.581563	0.361215		0.723001
EPHB2	1.03565	-0.255325	0.566922		2.05004	0.837798	1.48136		0.7226
RTKN2	0.887857	-0.061552	0.418141		1.85043	0.958233	1.3362		0.722107
IRX1	-0.767194	-0.559214	-1.2371		0.587559	0.678672	0.424224		0.722011
CDKN1B	-0.826392	-0.24812	-1.29748		0.563938	0.841993	0.406836		0.721421
LRP4	2.30326	-0.0901159	1.82967		4.93573	0.939447	3.55456		0.72017
E2F2	-0.83163	-0.900299	-1.30528		0.561894	0.535776	0.404641		0.720138
EGFL8	-0.834285	-0.442207	-1.30873		0.560861	0.736008	0.403675		0.719742
PMEPA1	5.46642	0.325769	4.99146		44.2138	1.25333	31.8112		0.719487
VDR	1.42577	-0.415845	0.950648		2.68659	0.749581	1.93274		0.719404
DICER1-AS1	-0.948034	-0.923743	-1.42375		0.518338	0.52714	0.372742		0.71911
LRIG3	-1.30463	-0.587898	-1.78153		0.404826	0.665312	0.290875		0.718518
LFNG	1.32427	0.774521	0.845509		2.50407	1.71062	1.7969		0.717593
DCLRE1C	-0.869245	-0.535168	-1.35067		0.547433	0.690078	0.39211		0.71627
VNN2	1.37051	-0.159956	0.886633		2.58562	0.895053	1.84886		0.715054
ZNF671	-0.814827	-0.605292	-1.29898		0.568477	0.657338	0.406414		0.714918
VPS37D	-1.23582	-0.681902	-1.72089		0.424602	0.623343	0.303362		0.714462
ZFHX4	-1.01277	-0.593018	-1.49967		0.495594	0.662955	0.353635		0.713559
A_33_P3363537	-0.900548	-0.636627	-1.39196		0.535683	0.643215	0.381046		0.711327
SIRT4	-1.4495	-1.26401	-1.94308		0.366149	0.416384	0.260061		0.710262
EPHB2	1.27758	-0.049524	0.782441		2.42432	0.966255	1.72004		0.709494
ARHGAP27	-0.989032	-0.757397	-1.4845		0.503816	0.591563	0.357372		0.70933
GNA13	1.33761	0.27124	0.841254		2.52732	1.20684	1.79161		0.708897
CHD9	1.05258	-0.144319	0.555579		2.07423	0.904807	1.46976		0.708579
XLOC_000670	1.51983	-0.197757	1.02175		2.86757	0.871905	2.03038		0.708048
PITX2	-1.24663	-1.08519	-1.74654		0.421433	0.471331	0.298017		0.707151
Q442D3	0.821701	-0.173667	0.319941		1.76749	0.886586	1.24828		0.706245
CRISPLD2	1.75009	0.285969	1.24729		3.36379	1.21923	2.37395		0.705739
NRG4	0.792618	0.147515	0.289007		1.73221	1.10766	1.2218		0.705339
A_32_P101844	1.42929	0.332098	0.924142		2.69314	1.25884	1.89756		0.704589
SP5	-1.18792	-1.26773	-1.69867		0.438936	0.415313	0.308071		0.701858
XLOC_l2_014589	1.51234	0.378638	1.00124		2.85273	1.30011	2.00173		0.701688
XLOC_008666	-1.21403	-0.983558	-1.72516		0.431061	0.505731	0.302465		0.701674
E2F7	1.36528	-0.220418	0.853698		2.57625	0.858317	1.80713		0.701455
PDGFA	2.89965	0.271522	2.38331		7.46244	1.20708	5.21733		0.699145
FSTL3	2.75719	-0.0123642	2.23602		6.7608	0.991466	4.71097		0.696805
MAP3K2	1.40814	0.216971	0.88665		2.65395	1.16229	1.84888		0.696651
NXPH4	1.32701	-0.274393	0.805167		2.50881	0.826798	1.74735		0.696484
C9orf91	1.51041	-0.107717	0.987876		2.84891	0.928056	1.98326		0.696147
CYP27C1	1.49897	0.16574	0.973847		2.82641	1.12174	1.96407		0.694899
PDGFA	3.81761	0.67674	3.28714		14.0998	1.59852	9.76173		0.692329
SGCA	0.995415	0.255378	0.464562		1.99365	1.19365	1.3799		0.692145
GATA6	1.56562	0.606784	1.03272		2.96006	1.52286	2.04587		0.69116
CRYM	-0.820269	-0.829847	-1.35509		0.566336	0.562589	0.390911		0.690245
ARID3A	-0.88227	-0.284798	-1.42196		0.542513	0.820857	0.373206		0.687921
HEXIM2	-0.913016	-0.99067	-1.4562		0.531074	0.503244	0.364453		0.686256
XLOC_l2_015239	-1.18938	-0.798885	-1.7333		0.438491	0.574793	0.300763		0.685905
CLCN3	1.2733	0.585422	0.729049		2.41713	1.50048	1.65755		0.685749
LTBP2	1.17315	-0.0574812	0.626986		2.25503	0.96094	1.54434		0.68484
SH3PXD2A	2.13565	0.0196936	1.5888		4.39436	1.01374	3.00799		0.684512
LPIN1	-0.866148	-0.828445	-1.41438		0.54861	0.563136	0.37517		0.683857
ERF	1.06319	0.522307	0.511774		2.08955	1.43625	1.4258		0.682349
ZNF616	-0.76252	-0.62503	-1.31465		0.589466	0.648406	0.402023		0.682012
LOC157562	-0.812367	-1.0637	-1.3677		0.569447	0.478403	0.387509		0.6805
XLOC_002383	1.42147	1.08589	0.852149		2.67859	2.12269	1.80519		0.673933
XLOC_l2_011987	-0.980213	-0.75403	-1.55063		0.506905	0.592945	0.34136		0.67342
A_33_P3262884	-0.744313	-0.665974	-1.32004		0.596952	0.630263	0.400524		0.670948
CHD9	1.21549	-0.0071369	0.638572		2.32219	0.995065	1.55679		0.670396
LOC728392	1.08809	-0.0764311	0.503355		2.12592	0.948401	1.41751		0.666774	671 neutral
DLX2	1.47168	-1.09121	0.88357		2.77345	0.469367	1.84494		0.665214
BBC3	-2.05539	-1.06842	-2.64396		0.240583	0.476839	0.159989		0.665004
KIAA1755	1.28045	-0.386589	0.685837		2.42915	0.764936	1.60863		0.662222
IER5L	0.766243	-0.0210981	0.169072		1.70083	0.985482	1.12434		0.661049
NAT8L	0.916	0.0363473	0.314958		1.88688	1.02551	1.24398		0.659278
ADC	0.737376	-0.408326	0.132631		1.66714	0.753497	1.09629		0.657588
KCNG1	2.11423	0.213435	1.50196		4.32957	1.15945	2.83228		0.65417
XLOC_000670	1.14204	-0.266505	0.527811		2.20693	0.831331	1.44174		0.653279
MIR143HG	1.60083	0.238083	0.975945		3.03318	1.17942	1.96693		0.64847
PLXNA2	1.20189	0.184334	0.571063		2.3004	1.13629	1.48562		0.645808
XLOC_l2_000010	-0.84688	-0.40221	-1.47785		0.555986	0.756698	0.359023		0.645742
RASL10A	2.66443	0.104915	2.03225		6.33977	1.07543	4.09043		0.645202
NMB	0.814415	-0.175348	0.176689		1.75858	0.885554	1.13029		0.642725
XLOC_000643	-1.31885	-0.992213	-1.9583		0.400855	0.502706	0.257331		0.641954
KCNE4	1.79853	-0.701178	1.15552		3.47866	0.61507	2.22765		0.640376
EFR3B	1.71741	-0.669867	1.07408		3.28846	0.628565	2.10538		0.640232
ADAMTS10	0.848886	-0.391286	0.204225		1.80111	0.76245	1.15207		0.639643
C20orf112	1.39209	0.326601	0.743578		2.62458	1.25406	1.67432		0.637939
PRR5L	1.47429	0.0180365	0.815811		2.77846	1.01258	1.76029		0.633547
KBTBD6	-1.03121	-0.486646	-1.69706		0.489298	0.713683	0.308415		0.63032
PLD6	-0.770791	-0.594176	-1.44205		0.586096	0.662423	0.368045		0.62796
LAMC3	1.00305	-0.194927	0.330733		2.00423	0.873617	1.25765		0.6275
HILS1	1.46104	-0.294201	0.784564		2.75307	0.815524	1.72257		0.625691
NEDD9	3.79726	0.774083	3.12045		13.9024	1.7101	8.69657		0.625547
LRRC15	1.37113	-0.016903	0.691234		2.58673	0.988352	1.61466		0.62421
KCNJ18	2.6048	-0.478518	1.92486		6.08307	0.717714	3.797		0.624191
GLI2	3.29406	-0.262882	2.60744		9.8087	0.833421	6.09423		0.621309
MAFB	1.0734	-0.686888	0.382743		2.10438	0.621192	1.30382		0.619573
LOC642776	1.69241	0.975181	0.999824		3.23197	1.96589	1.99976		0.618742
DDIT3	-1.07251	-0.835002	-1.77069		0.47549	0.560582	0.293068		0.61635
FGFRL1	0.763908	0.482896	0.0617111		1.69808	1.39755	1.0437		0.614636
AQP1	1.01832	-0.258509	0.315868		2.02555	0.835951	1.24476		0.614528
LOC100129397	1.4126	-0.00171481	0.710069		2.66216	0.998812	1.63588		0.614494
CSF1R	1.44549	-0.328287	0.742708		2.72355	0.796482	1.67331		0.614388
DFNB31	1.16785	0.193239	0.463486		2.24676	1.14333	1.37887		0.613715
ZNF365	1.23295	-0.835331	0.521482		2.35047	0.560455	1.43543		0.610698
NGFR	1.11231	0.144803	0.392726		2.16191	1.10558	1.31287		0.607274
TNFSF9	0.824373	-0.496879	0.104617		1.77077	0.708638	1.07521		0.6072
TSPAN2	1.50736	-0.55892	0.784415		2.8429	0.67881	1.72239		0.605859
CYP1B1-AS1	-1.1991	-1.08844	-1.92953		0.435546	0.47027	0.262514		0.602724
GTF2IRD1	0.999272	-0.38266	0.264923		1.99899	0.767022	1.20157		0.601089
BCL2L11	1.12956	-0.810361	0.394967		2.18792	0.570239	1.31491		0.600987
CYP27C1	1.6419	-0.250525	0.905109		3.12077	0.840591	1.87269		0.600072
HOOK2	1.12413	-0.319745	0.377575		2.17971	0.801211	1.29916		0.596023
HS3ST2	2.47455	-0.00460418	1.7236		5.55794	0.996814	3.3026		0.594213
KCNN4	1.53167	-0.14121	0.775998		2.8912	0.906758	1.71237		0.592272
DAB2IP	1.28339	-0.132236	0.527523		2.4341	0.912416	1.44145		0.59219
C20orf177	-1.73702	-0.934503	-2.49631		0.299989	0.523223	0.17723		0.590788
XLOC_l2_010602	1.73516	0.884259	0.969645		3.32917	1.84582	1.95836		0.588242
DHRS3	1.77252	-0.122212	1.00576		3.4165	0.918778	2.00801		0.587738
HES6	1.46022	0.151039	0.69175		2.7515	1.11037	1.61524		0.58704
PGM2L1	2.54692	-0.28329	1.76523		5.84384	0.821715	3.39929		0.581687
SOX4	1.96317	-0.684906	1.17584		3.89919	0.622047	2.25924		0.579413
HOXA11	-1.08345	-1.13765	-1.87168		0.471899	0.4545	0.273254		0.579052
A_33_P3390924	1.3654	0.244928	0.575239		2.57648	1.18503	1.48992		0.57828
XLOC_006390	-1.67654	-1.10871	-2.4706		0.312833	0.46371	0.180416		0.576718
SHISA8	1.29615	-0.0727312	0.496677		2.45572	0.950836	1.41096		0.57456
HOXA13	-1.20426	-0.906237	-2.00406		0.433992	0.533575	0.249298		0.574429
PPP1R13B	1.1769	-0.285038	0.376646		2.26091	0.82072	1.29832		0.574248
ABCA1	1.03911	0.0888194	0.232191		2.05496	1.0635	1.17462		0.571602
PKDCC	1.04825	-0.416089	0.230357		2.06802	0.749454	1.17313		0.567269
ADRA2C	1.43933	0.188165	0.619327		2.71194	1.13931	1.53616		0.566442
ST3GAL4	0.898696	-0.199536	0.0717911		1.86438	0.87083	1.05102		0.563737
ID2	3.00115	-0.28296	2.15865		8.0064	0.821903	4.46496		0.557674
RCOR3	0.95464	-0.0147917	0.109336		1.9381	0.9898	1.07873		0.556594
NR2F2	-0.858598	-0.0732919	-1.71964		0.551488	0.950467	0.303625		0.550555
A_19_P00320067	3.6014	-0.285327	2.73848		12.1375	0.820555	6.67369		0.549841
GNAO1	1.24592	0.77444	0.380583		2.37169	1.71053	1.30187		0.548919
LOC100506119	1.44867	-0.202936	0.58285		2.72956	0.868781	1.49781		0.548735
XLOC_010352	2.16249	0.571446	1.29067		4.47688	1.48601	2.44641		0.546454
LONRF3	1.81622	0.085905	0.944256		3.52157	1.06135	1.9242		0.546404
DACT3	1.5462	0.175868	0.665815		2.92047	1.12964	1.58646		0.543222
SAMD11	3.39475	0.00540051	2.51226		10.5177	1.00375	5.70515		0.542434
ULK1	2.16982	0.0701337	1.28727		4.49967	1.04981	2.44066		0.542408
ADSSL1	0.804971	-0.146632	-0.0820681		1.74711	0.903357	0.944702		0.540723
MAFB	1.37446	-0.559348	0.487387		2.59271	0.678609	1.4019		0.540709
SYT14	1.30959	-0.184129	0.422349		2.47872	0.88018	1.34011		0.540646
TET1	-0.75038	-0.734594	-1.64799		0.594447	0.600987	0.319085		0.536777
ATP1A3	0.883609	-0.141933	-0.0145597		1.84499	0.906304	0.989959		0.536567
TMEM100	1.18188	-0.927296	0.28109		2.26873	0.525843	1.21511		0.535593
ID2	2.97159	-0.0515136	2.06576		7.84398	0.964923	4.18656		0.533728
GLDN	1.49278	-0.570182	0.582509		2.81432	0.673532	1.49745		0.532084
FAM71A	1.23622	0.156544	0.31815		2.3558	1.11461	1.24673		0.529217
KBTBD3	-1.19565	-0.849571	-2.12988		0.436591	0.55495	0.228477		0.52332
E2F7	1.82167	-0.641754	0.869683		3.5349	0.640933	1.82726		0.51692
ADAMTS14	2.22071	-0.540985	1.26642		4.66124	0.687301	2.40563		0.516093
HOXA9	-1.17779	-0.561557	-2.15977		0.442027	0.677571	0.223792		0.506286
INHBB	1.4042	-0.257376	0.418696		2.64672	0.836608	1.33672		0.505048
BCL2L11	1.3447	-1.42924	0.358646		2.53977	0.371325	1.28222		0.504857
SMCR6	1.11952	-0.315804	0.121374		2.17275	0.803403	1.08777		0.500643
SALL2	-1.34803	-1.21291	-2.35169		0.392827	0.431398	0.195916		0.498733
P2RY2	1.45163	-0.483313	0.445654		2.73516	0.715333	1.36193		0.497934
DAND5	1.04809	-0.0386434	0.0415819		2.06779	0.97357	1.02924		0.497749
FGF18	1.62004	-0.829941	0.612702		3.07385	0.562552	1.52912		0.497461
LOC100506119	1.74607	0.0765354	0.738621		3.35444	1.05448	1.66858		0.497424
EPHB2	1.34121	-0.164341	0.32943		2.53364	0.892336	1.25652		0.495934
WNT4	2.37752	0.163377	1.35211		5.19642	1.11991	2.55284		0.491269
ELN	2.86758	-0.0370595	1.83889		7.29841	0.974639	3.57734		0.490153
PNPLA3	0.77358	-0.516981	-0.262133		1.70951	0.698833	0.833854		0.487775
LAT2	2.294	-0.205261	1.25478		4.90412	0.867382	2.38631		0.486593
HSD11B2	1.025	-0.456423	-0.0176419		2.03496	0.728791	0.987846		0.485438
MIR143HG	2.48628	0.299774	1.43673		5.60332	1.23095	2.70707		0.483118
XLOC_004598	1.71892	-0.262049	0.662029		3.2919	0.833903	1.58231		0.480666
LONRF3	2.1817	-0.0980004	1.11861		4.53686	0.934327	2.17137		0.478607
PKDCC	0.921029	-0.427842	-0.143929		1.89346	0.743373	0.905051		0.477987
LOC100506119	1.39685	-0.275813	0.329484		2.63326	0.825985	1.25656		0.47719
ATOH8	1.97718	0.184687	0.906843		3.93724	1.13657	1.87494		0.476207
SCD	1.2131	-0.0159453	0.14172		2.31835	0.989008	1.10322		0.475865
LOC100506119	1.75878	-0.086227	0.679301		3.38411	0.941983	1.60136		0.473201
BCL11B	1.35018	-0.209068	0.270702		2.54944	0.865096	1.20639		0.4732
XLOC_l2_015034	1.52503	0.168295	0.44102		2.87793	1.12373	1.35756		0.471715
LURAP1L	-1.03827	-1.08293	-2.13155		0.48691	0.472068	0.228212		0.468695
LOC100506119	1.57996	-0.245167	0.48007		2.98963	0.843718	1.39481		0.466551
GPR56	0.903314	-0.395265	-0.20813		1.87036	0.76035	0.865659		0.462831
TMC7	1.84277	0.00956508	0.715356		3.58698	1.00665	1.64189		0.457736
GSTA2	2.02444	-0.1531	0.888309		4.06833	0.899316	1.851		0.454979
IFITM10	1.59427	-0.305662	0.451072		3.01942	0.809071	1.36706		0.452754
LOC100506119	1.84325	-0.215845	0.691458		3.58818	0.861042	1.61491		0.450065
GLI2	2.02987	-0.2357	0.843378		4.08369	0.849273	1.79425		0.439369
FAM43A	0.759104	-0.718105	-0.430172		1.69244	0.607896	0.742174		0.438523
AIF1L	1.56076	-0.133387	0.353673		2.95009	0.911689	1.27781		0.433142
HEYL	2.31719	1.11558	1.10031		4.9836	2.16682	2.14401		0.430212
XLOC_004598	1.43393	-0.546286	0.207984		2.70181	0.684781	1.15507		0.427518
HMOX1	2.72051	-0.846243	1.48837		6.59106	0.556231	2.80572		0.425686
ADAMTSL2	1.8749	0.0245963	0.628472		3.66775	1.0172	1.54593		0.421492
LOC285375	1.54915	0.732022	0.297962		2.92645	1.66097	1.22941		0.420102
LOC100506119	2.09203	-0.0627198	0.830163		4.26348	0.957457	1.77789		0.417003
A_33_P3408757	1.03809	-0.521039	-0.255803		2.05351	0.69687	0.837521		0.407848
SMAD6	1.59704	-0.603864	0.301768		3.02521	0.657989	1.23265		0.40746
XLOC_006578	-1.15406	-1.66263	-2.48045		0.449359	0.315863	0.179188		0.398763
SCXA	2.14614	-0.190779	0.799222		4.42641	0.876132	1.74016		0.393131
CBFA2T3	1.8378	-0.357523	0.489434		3.57463	0.780504	1.40389		0.392738
TREML4	1.75388	0.414584	0.404163		3.37265	1.33291	1.32332		0.392368
IL21R	1.87848	0.16952	0.515098		3.67687	1.12468	1.42909		0.38867
FGFR3	1.58457	0.0110164	0.208601		2.99918	1.00767	1.15557		0.385294
FLJ39051	1.16518	-1.03186	-0.215267		2.24262	0.48908	0.861386		0.384099
DOK7	1.56769	0.0891876	0.168703		2.96429	1.06377	1.12405		0.379197
ID1	5.04974	0.201975	3.63527		33.1226	1.15027	12.4258		0.375147
SRRM3	2.93507	0.0407004	1.4914		7.64795	1.02861	2.81161		0.367629
RASL11B	2.43901	0.401774	0.980869		5.4227	1.32113	1.97365		0.363961
CHST6	1.20688	-0.40215	-0.286579		2.30839	0.756729	0.819844		0.355159
CAMP	1.38167	0.0285555	-0.186147		2.6057	1.01999	0.87895		0.337318
NOG	2.00006	-0.0253478	0.325852		4.00017	0.982584	1.2534		0.313338
NKAIN1	2.01424	-0.353419	0.316727		4.03966	0.782727	1.2455		0.308318
LOC389332	2.92389	0.119211	1.0826		7.58891	1.08614	2.11785		0.279072
BMF	2.33591	-0.994523	0.43827		5.0487	0.501902	1.35498		0.268382
KANK4	2.65885	0.434939	0.761113		6.31529	1.35185	1.6948		0.268364
RIMBP3	-0.897196	-2.2466	-2.80451		0.536929	0.21072	0.143139		0.266589
RASD1	2.07193	-0.995473	0.0999287		4.2045	0.501571	1.07172		0.254898
A_33_P3237522	1.66162	0.72222	-0.328571		3.16371	1.64972	0.796325		0.251706
PI16	2.35468	0.138825	0.323651		5.1148	1.10101	1.25149		0.244681
KANK4	2.7964	0.593976	0.568291		6.94705	1.5094	1.48277		0.213438
IHH	2.39947	-0.155762	-0.242617		5.27609	0.897658	0.84521		0.160196
FOXS1	3.1348	-0.0235238	0.261499		8.78352	0.983827	1.19872		0.136474	154 antagonistic
