# Supplementary material for: GPCR-induced YAP activation sensitizes fibroblasts to profibrotic activity of TGFβ1
Source: PLoS One. 2020 Feb 13;15(2):e0228195. doi: 10.1371/journal.pone.0228195 (PMC7018035; doi:10.1371/journal.pone.0228195)
Supplement: S2 Table — (XLSX) [file pone.0228195.s006.xlsx]

## Sheet: Group1
probe	symbol	log2fc.TGFB.	adjP.TGFB.	log2fc.LPA.	adjP.LPA.	log2fc.LPA.TGFB.	adjP.LPA.TGFB.	delta	class	YAP/TAZ target
A_23_P19663	CTGF	5.14672	1.07e-14	3.77695	1.12e-10	7.15748	5.56e-17	1.53883	syn	*
A_21_P0014514	LOC100131774	4.52926	2.32e-14	3.56331	1.12e-10	6.58932	5.56e-17	1.46366	syn
A_24_P122137	LIF	2.67252	0.00947261	3.22006	0.00449086	6.11768	2.78e-07	2.14557	syn	*
A_33_P3243887	IL11	4.38489	3.49e-07	2.22577	0.0164482	5.48448	2.65e-08	0.80811	syn	*
A_32_P74409	C11orf96	2.25233	2.94e-05	3.10525	1.19e-06	4.66737	2.81e-10	0.926445	syn	*
A_23_P214821	EDN1	2.66296	2.43e-10	1.8375	2.52e-06	4.32206	4.93e-14	1.01358	syn	*
A_23_P34915	ATF3	2.24423	5.8e-06	2.13829	6.23e-05	4.142	3.35e-10	0.949768	syn	*
A_24_P158089	SERPINE1	3.1089	8.49e-10	1.73177	0.000145904	3.68492	1.97e-10	0.106152	add	*
A_23_P42257	IER3	2.76285	3.37e-07	1.88261	0.000609439	3.64559	9.73e-09	0.256746	add	*
A_33_P3226832	F3	1.98422	1.41e-07	1.82741	4.07e-06	3.6131	4.19e-12	0.705159	syn	*
A_24_P252497	TRIB1	2.46431	3.46e-08	1.49081	0.000611057	3.43265	3.07e-10	0.374492	add	*
A_33_P3423551	IER3	2.37747	1.1e-06	1.70004	0.000749854	3.23402	1.84e-08	0.15586	add	*
A_23_P46429	CYR61	1.13115	0.00187163	2.61795	2.2e-08	3.18586	2.72e-10	0.127698	add	*
A_23_P22134	BNC1	2.03398	1.76e-05	1.14704	0.0477704	3.17546	3.58e-08	0.517842	add
A_23_P168828	KLF10	2.67639	2.1e-12	1.11539	0.000190951	3.13678	6.13e-13	0.039327	add	*
A_23_P51646	PLK3	2.61756	1.18e-11	1.46852	8.31e-06	3.11703	2.46e-12	-0.0375006	add
A_33_P3233150	ZSWIM4	1.58256	2.35e-07	1.21415	9.45e-05	2.97899	4.01e-12	0.568908	add
A_23_P55518	SMAD7	2.64028	5.29e-13	0.771323	0.00688105	2.96018	4.24e-13	-0.0292057	add	*
A_23_P396858	FZD8	2.36813	1.55e-07	1.43838	0.00154864	2.845	2.52e-08	-0.131891	add	*
A_24_P34155	RUNX1	1.07843	0.00178187	1.6949	1.47e-05	2.81417	1.13e-09	0.394826	add	*
A_33_P3211804	RUNX1	1.73209	4.14e-10	1.43127	1.81e-07	2.8117	9.12e-14	0.222191	add	*
A_21_P0012080	XLOC_l2_008203	1.67174	1.31e-08	0.746873	0.0108563	2.7919	2.17e-12	0.509711	add
A_24_P96403	RUNX1	1.96635	8.58e-14	1.26069	1.65e-08	2.77666	3.23e-16	0.12042	add	*
A_33_P3419696	FGF2	1.57519	1.42e-05	0.883922	0.0446436	2.69325	4.78e-09	0.422678	add	*
A_23_P127584	NNMT	1.45675	3.65e-06	1.41602	3.05e-05	2.62675	3.02e-10	0.190223	add
A_23_P138760	CLCF1	1.45246	0.000338001	1.08759	0.0252447	2.61132	1.09e-07	0.329787	add
A_23_P214766	HIVEP2	1.22616	2.42e-08	1.81797	1.12e-10	2.56942	2.73e-14	0.0172208	add
A_33_P3222069	SPHK1	1.74515	4.68e-06	0.995087	0.0226595	2.50383	3.55e-08	0.0855008	add
A_23_P166779	LINC00312	2.35709	1.48e-09	0.949519	0.0103638	2.47114	3.59e-09	-0.347423	add
A_33_P3342628	HES4	1.09702	0.000151272	1.10275	0.000555157	2.37221	1.12e-09	0.272318	add
A_23_P219197	RGS3	1.96785	7.09e-11	1.52493	1.23e-07	2.34552	1.16e-11	-0.4178	add
A_23_P334870	TMEM217	1.01945	0.00966922	1.67882	8.35e-05	2.34014	2.77e-07	-0.0463419	add
A_32_P116556	ZNF469	1.96089	4.14e-10	1.0374	0.000190951	2.32258	1e-10	-0.249229	add	*
A_23_P359897	JHDM1D	1.41116	8.97e-06	0.922471	0.00943201	2.24492	1.14e-08	0.0575156	add
A_23_P6771	LMCD1	2.30544	1.35e-13	1.09002	5.02e-06	2.24128	2.58e-12	-0.580825	add	*
A_32_P62863	SCHIP1	0.77159	0.000256296	1.7216	2.27e-09	2.23386	4.34e-12	-0.0895554	add	*
A_23_P19619	HIVEP1	0.834561	0.0126818	1.01906	0.00551913	2.22885	3.01e-08	0.299091	add
A_23_P49338	TNFRSF12A	1.69497	4.26e-09	1.21954	1.14e-05	2.20571	1.48e-10	-0.271041	add	*
A_23_P86470	CH25H	2.49159	2.64e-08	1.21669	0.00650997	2.10145	2.73e-06	-0.889166	anta
A_23_P252052	FILIP1L	0.77893	0.02441	1.482	4.8e-05	2.09776	1.03e-07	-0.0751185	add
A_24_P56270	DYRK2	1.53689	2.16e-09	0.876073	0.000200093	2.04951	3.85e-11	-0.194485	add	*
A_33_P3376454	LOC100133299	1.28928	9.41e-06	1.49259	5.27e-06	1.92623	3.84e-08	-0.468284	add
A_33_P3331451	TGFBR1	0.82885	0.0170641	0.909066	0.0211758	1.86068	1.21e-06	-0.00883941	add	*
A_24_P940115	DLC1	1.14105	9.89e-06	1.28014	9.45e-06	1.82073	1.23e-08	-0.391542	add	*
A_23_P321511	MARCH3	1.16124	0.000448735	0.847846	0.0369529	1.76734	2.87e-06	-0.245699	add
A_23_P383986	CHST15	0.815595	0.00228419	1.43491	3.74e-06	1.75014	7.25e-08	-0.408092	add
A_23_P311087	ZNF281	0.925354	5.92e-06	1.15454	1.19e-06	1.72539	2.93e-10	-0.31911	add
A_33_P3286754	SEC14L2	1.37534	1.6e-06	0.79173	0.0115043	1.69044	1.84e-07	-0.422407	add
A_33_P3355326	SLC17A2	1.30833	0.0202017	1.53225	0.0137807	1.67938	0.00336856	-0.745245	anta
A_21_P0000192	TGIF1	1.60783	4.34e-06	1.26089	0.000668374	1.66837	8.9e-06	-0.776397	anta
A_23_P374082	ADAM19	1.06513	4.53e-07	0.716581	0.000886102	1.65487	5.37e-10	-0.246491	add
A_33_P3281066	ZNF295	1.2219	8.37e-07	0.979285	0.0001354	1.63981	1.82e-08	-0.465875	add
A_21_P0002270	XLOC_001624	1.0714	0.013733	1.03675	0.0469107	1.6294	0.00029611	-0.424781	add
A_23_P153197	TGIF1	1.49539	4.56e-05	1.04957	0.0130524	1.61927	4.7e-05	-0.670365	anta
A_24_P183094	ATP13A3	0.85751	0.000250847	1.0827	3.91e-05	1.59393	3.85e-08	-0.380569	add	*
A_23_P76799	BAZ1A	0.875154	1.65e-05	1.01752	9.05e-06	1.47895	7.46e-09	-0.469141	add
A_33_P3271490	RBMS1	0.922998	1.84e-05	0.880614	0.000166344	1.40989	5.71e-08	-0.492076	add
A_23_P24176	CCNJ	0.72908	0.00716173	0.756547	0.0149458	1.32174	8.9e-06	-0.421138	add
A_33_P3225327	ATP13A3	0.796955	0.00297558	0.868539	0.00387715	1.31588	9.64e-06	-0.517308	add	*
A_32_P19716	ZNF697	1.29126	2.81e-05	0.829863	0.0218071	1.3134	7.28e-05	-0.765528	anta
A_23_P431410	RBMS1	0.805975	3.21e-06	0.767816	3.66e-05	1.30653	2.19e-09	-0.480492	add
A_24_P253251	SLC7A1	0.768568	7.48e-05	0.821327	0.000126807	1.28445	5.76e-08	-0.510741	add	*
A_33_P3335845	WDR33	0.857789	4.44e-06	0.811563	5.3e-05	1.21489	4.16e-08	-0.61997	anta
A_23_P79259	SH3BP4	1.03126	0.000265514	0.774017	0.0216301	1.20276	9.23e-05	-0.705609	anta	*
A_23_P301896	PRDM2	1.00144	5.22e-06	0.723218	0.00222066	1.16895	1.59e-06	-0.70007	anta
A_23_P23815	SLC30A1	0.723262	2.87e-05	0.747456	8.35e-05	1.0011	5.48e-07	-0.734307	anta
A_33_P3250128	SNX18	0.842295	2.95e-05	0.750385	0.000639984	0.926988	2.46e-05	-0.870084	anta	*
A_23_P250102	CAND2	-0.776391	0.0227576	-0.833388	0.0332628	-0.923074	0.00796061	-1.11847	anta
A_24_P314597	KIAA0319L	-0.911919	0.00231388	-0.819154	0.0206784	-1.00037	0.00171524	-1.13558	anta
A_32_P203430	ZNF30	-0.828846	0.00417936	-0.890756	0.00608339	-1.06923	0.00048153	-1.20976	anta
A_23_P12896	FANCF	-0.704758	0.0203184	-0.807934	0.0168406	-1.08568	0.000438801	-1.33026	anta
A_33_P3346473	PHF21A	-0.725829	0.00627118	-0.773382	0.01016	-1.09268	0.000112151	-1.34327	anta
A_21_P0000083	CLCN2	-0.712249	0.000552979	-0.821679	0.000310017	-1.10079	2.91e-06	-1.33486	anta
A_21_P0003091	XLOC_002996	-0.810475	0.000125727	-0.838972	0.000310017	-1.11368	3.36e-06	-1.28902	anta
A_23_P336198	GLCCI1	-0.776398	0.00370697	-0.725272	0.0211112	-1.13149	8.29e-05	-1.38089	anta
A_23_P358917	CYP3A7	-1.19425	4.16e-05	-0.928467	0.00443786	-1.17825	0.000153697	-1.123	anta
A_23_P116743	LOC338799	-0.881246	0.00151715	-0.708011	0.0369799	-1.18253	8.52e-05	-1.3905	anta
A_33_P3356525	FLJ45482	-1.21405	3.15e-10	-0.704731	4.37e-05	-1.25056	1.25e-09	-1.31353	anta
A_21_P0012995	XLOC_l2_012083	-1.15207	1.54e-07	-0.713874	0.00121196	-1.26071	1.41e-07	-1.34431	anta
A_23_P408955	E2F2	-0.83163	0.000499023	-0.900299	0.000659418	-1.30528	1.98e-06	-1.43973	anta
A_23_P420196	SOCS1	-1.23613	1.46e-06	-0.728254	0.0087128	-1.32446	1.81e-06	-1.3645	anta
A_23_P83134	GAS1	-1.52736	1.48e-06	-0.856034	0.0141544	-1.33277	4.71e-05	-1.17977	anta
A_33_P3329444	MAMSTR	-1.04913	0.000280635	-0.772265	0.0260651	-1.33702	2.75e-05	-1.43295	anta
A_23_P77731	CRYM	-0.820269	0.00519113	-0.829847	0.0136196	-1.35509	2.18e-05	-1.53004	anta
A_21_P0001198	XLOC_001099	-0.934874	0.00217883	-0.758318	0.0441519	-1.36098	4.29e-05	-1.51708	anta
A_33_P3685572	LOC157562	-0.812367	0.0180594	-1.0637	0.00406202	-1.3677	0.000113933	-1.43513	anta
A_33_P3356075	LPIN1	-0.866148	0.00553838	-0.828445	0.0238915	-1.41438	2.86e-05	-1.56721	anta
A_23_P377214	HEXIM2	-0.913016	0.0167345	-0.99067	0.0226595	-1.4562	0.000210694	-1.50488	anta
A_33_P3228558	ARHGAP27	-0.989032	8.6e-06	-0.757397	0.00158486	-1.4845	3.16e-08	-1.61593	anta	*
A_23_P377616	CIRBP	-1.04847	1.12e-05	-0.925153	0.000310017	-1.49861	1.07e-07	-1.51312	anta
A_21_P0012993	XLOC_l2_012081	-1.31669	4.24e-05	-0.97782	0.00702837	-1.50439	1.95e-05	-1.36706	anta
A_21_P0012979	XLOC_l2_011987	-0.980213	0.000403484	-0.75403	0.0227748	-1.55063	1.31e-06	-1.68794	anta
A_23_P59022	TRERF1	-1.31731	1.79e-06	-0.776275	0.00976407	-1.5912	2.79e-07	-1.56963	anta
A_23_P135381	SP5	-1.18792	0.0015318	-1.26773	0.00242921	-1.69867	3.49e-05	-1.47139	anta
A_23_P167367	PITX2	-1.24663	0.000320479	-1.08519	0.00594752	-1.74654	7.39e-06	-1.58289	anta
A_23_P21134	DDIT3	-1.07251	0.000121605	-0.835002	0.00914168	-1.77069	1.35e-07	-1.82182	anta
A_33_P3264528	HOXA11	-1.08345	0.0103974	-1.13765	0.019233	-1.87168	3.37e-05	-1.76139	anta
A_23_P99226	SIRT4	-1.4495	0.0012174	-1.26401	0.0157933	-1.94308	6.66e-05	-1.5893	anta
A_33_P3375145	LURAP1L	-1.03827	0.0286675	-1.08293	0.0499059	-2.13155	1.4e-05	-2.07112	anta
A_23_P48585	SALL2	-1.34803	0.00486378	-1.21291	0.0353791	-2.35169	8.49e-06	-2.0728	anta
A_21_P0005486	XLOC_006390	-1.67654	2.38e-06	-1.10871	0.00363741	-2.4706	1.02e-08	-2.10574	anta
A_21_P0005524	XLOC_006578	-1.15406	0.0219955	-1.66263	0.001656	-2.48045	4.1e-06	-2.0944	anta
A_23_P68505	C20orf177	-1.73702	3.82e-07	-0.934503	0.0099561	-2.49631	2.04e-09	-2.21564	anta
A_23_P382775	BBC3	-2.05539	6e-08	-1.06842	0.00537028	-2.64396	2.65e-09	-2.16485	anta
A_23_P154962	RIMBP3	-0.897196	0.0380243	-2.2466	1.7e-06	-2.80451	1.83e-08	-2.38494	anta
