# Supplementary material for: GPCR-induced YAP activation sensitizes fibroblasts to profibrotic activity of TGFβ1
Source: PLoS One. 2020 Feb 13;15(2):e0228195. doi: 10.1371/journal.pone.0228195 (PMC7018035; doi:10.1371/journal.pone.0228195)
Supplement: S3 Table — (XLSX) [file pone.0228195.s007.xlsx]

## Sheet: Group 2
probe	symbol	log2fc(TGFB)	adjP(TGFB)	log2fc(LPA)	adjP(LPA)	log2fc(LPA+TGFB)	adjP(LPA+TGFB)
A_24_P413126	PMEPA1	5.46642	6.19e-19	0.325769	0.644108	4.99146	6.29e-17
A_23_P46936	EGR2	5.35198	2.24e-15	0.179776	0.925041	5.01238	9.12e-14
A_23_P252306	ID1	5.04974	2.11e-08	0.201975	0.96559	3.63527	2.72e-05
A_33_P3285545	CLDN4	4.64068	1.56e-10	-0.2025	0.945459	4.48079	2.02e-09
A_33_P3229370	ID4	4.39873	1.2e-12	0.321691	0.833892	4.20957	3.13e-11
A_33_P3402329	MGC16121	4.38974	6.21e-20	-0.138286	0.863287	4.79592	9.32e-20
A_24_P239606	GADD45B	4.19817	3.05e-16	0.58594	0.140376	4.40957	7.48e-16
A_33_P3403867	PMEPA1	3.89971	6.08e-16	-0.0746542	0.963646	3.67534	2.6e-14
A_23_P113701	PDGFA	3.81761	3.54e-12	0.67674	0.299218	3.28714	8.43e-10
A_23_P344555	NEDD9	3.79726	1.97e-09	0.774083	0.43803	3.12045	4.25e-07
A_19_P00320067	A_19_P00320067	3.6014	8.21e-09	-0.285327	0.900343	2.73848	5.42e-06
A_33_P3415052	NIPAL4	3.46819	2.52e-07	0.478026	0.819871	4.12185	5.06e-08
A_19_P00811178	MGC16121	3.45739	9.72e-13	-0.0895245	0.964427	3.9652	4.51e-13
A_33_P3818959	SAMD11	3.39475	1.77e-10	0.00540051	0.998317	2.51226	3.33e-07
A_23_P351215	SKIL	3.31467	3.51e-17	0.518025	0.041127	3.21766	6.43e-16
A_23_P209246	GLI2	3.29406	3.27e-10	-0.262882	0.875521	2.60744	1.85e-07
A_23_P47148	NOX4	3.18109	2.54e-09	0.596889	0.5202	3.64333	1.13e-09
A_23_P74609	G0S2	3.10185	1.52e-05	1.64146	0.066769	3.43484	1.12e-05
A_23_P65518	DACT1	3.08077	2.52e-13	0.416184	0.440416	3.48303	1.51e-13
A_24_P38951	RELT	3.03864	2.42e-14	0.559758	0.0879222	3.09331	1.47e-13
A_32_P69368	ID2	3.00115	1.99e-11	-0.28296	0.791813	2.15865	1.04e-07
A_23_P143143	ID2	2.97159	5.29e-13	-0.0515136	0.976853	2.06576	1.02e-08
A_23_P331700	SRRM3	2.93507	5.25e-06	0.0407004	0.993098	1.4914	0.0325114
A_33_P3372666	PDGFA	2.89965	2.34e-10	0.271522	0.830374	2.38331	6.73e-08
A_24_P186943	ELN	2.86758	8.37e-07	-0.0370595	0.992555	1.83889	0.00156668
A_33_P3318796	FSTL3	2.75719	4.58e-09	-0.0123642	0.996434	2.23602	1.16e-06
A_23_P120883	HMOX1	2.72051	5.67e-07	-0.846243	0.314611	1.48837	0.006221
A_23_P166400	RASL10A	2.66443	3.27e-10	0.104915	0.954787	2.03225	3.62e-07
A_24_P241815	JUNB	2.65779	2.72e-08	-0.0317105	0.991497	2.80998	5.27e-08
A_24_P140608	HBEGF	2.6247	6.71e-06	0.862093	0.406124	4.44789	2.27e-09
A_21_P0000120	KCNJ18	2.6048	1.09e-13	-0.478518	0.132546	1.92486	7.42e-10
A_21_P0005617	FLJ45248	2.57941	2.48e-10	0.770404	0.0590544	3.13079	3.13e-11
A_33_P3728698	FLJ45248	2.57704	7.24e-14	0.557499	0.04216	3.11941	8.82e-15
A_33_P3363260	PGM2L1	2.54692	2e-06	-0.28329	0.895831	1.76523	0.00117987
A_23_P371824	TUFT1	2.52911	1.55e-07	0.61172	0.484215	2.12368	1.26e-05
A_23_P70398	VEGFA	2.50921	1.2e-05	0.252936	0.925088	3.02525	2.26e-06
A_19_P00324470	MIR143HG	2.48628	4.13e-05	0.299774	0.91283	1.43673	0.0328502
A_23_P118158	HS3ST2	2.47455	2.4e-08	-0.00460418	0.998549	1.7236	4.86e-05
A_23_P69738	RASL11B	2.43901	1.24e-07	0.401774	0.734396	0.980869	0.0365522
A_24_P339429	KCNJ12	2.43049	3.38e-09	-0.110091	0.952652	2.03485	4.9e-07
A_23_P159741	BCOR	2.40239	1.75e-08	0.273489	0.83564	2.26036	2.78e-07
A_33_P3295358	ANGPTL4	2.32677	0.0239748	0.208114	0.9711	4.72605	1.16e-05
A_24_P226970	ZNF365	2.32441	2.53e-06	-0.123202	0.964539	2.1201	3.93e-05
A_24_P264943	COMP	2.3241	7.8e-14	-0.121149	0.883171	2.04066	1.17e-11
A_24_P403561	LRP4	2.30326	2.89e-08	-0.0901159	0.966297	1.82967	7.89e-06
A_23_P259621	LAT2	2.294	2.11e-10	-0.205261	0.843537	1.25478	5.16e-05
A_33_P3335147	MURC	2.27159	1.87e-06	0.0899683	0.973987	3.05722	4.16e-08
A_21_P0013602	XLOC_l2_015038	2.23231	9.89e-06	0.160111	0.952234	2.01295	0.000151636
A_24_P275073	ADAMTS14	2.22071	1.02e-08	-0.540985	0.3486	1.26642	0.000392872
A_33_P3368358	NEDD9	2.21593	6.44e-05	0.688846	0.576185	2.38608	6.99e-05
A_23_P356616	ABTB2	2.21021	2.45e-10	-0.0214237	0.991236	2.49097	1.64e-10
A_33_P3398862	RHOB	2.19859	9.68e-07	0.34186	0.804897	2.11718	6.99e-06
A_33_P3210085	NET1	2.1937	2.42e-08	-0.158043	0.923754	2.29436	5.71e-08
A_33_P3219572	LONRF3	2.1817	4.78e-06	-0.0980004	0.971346	1.11861	0.0289775
A_24_P73370	ULK1	2.16982	1.78e-08	0.0701337	0.972144	1.28727	0.000347114
A_21_P0008051	XLOC_010352	2.16249	1.44e-05	0.571446	0.620352	1.29067	0.0156943
A_23_P77493	TUBB3	2.15434	2.33e-10	-0.37103	0.491293	1.69115	1.5e-07
A_33_P3299510	SCXA	2.14614	2.03e-08	-0.190779	0.891956	0.799222	0.0327327
A_23_P137381	ID3	2.14203	4.74e-05	-0.0869044	0.978087	2.02032	0.000320759
A_23_P345220	SH3PXD2A	2.13565	5.54e-12	0.0196936	0.991144	1.5888	2e-08
A_33_P3362296	KCNG1	2.11423	2.27e-08	0.213435	0.871593	1.50196	3.48e-05
A_33_P3271711	A_33_P3271711	2.08204	6.42e-09	0.14067	0.92364	1.64144	2.47e-06
A_33_P3308446	RHOB	2.03658	5.62e-09	0.0889895	0.95595	1.95048	7.25e-08
A_33_P3224324	NOX4	1.98446	1.66e-05	0.706146	0.383113	1.89617	0.000108019
A_19_P00812135	XLOC_000670	1.97257	5.68e-06	0.254132	0.882502	1.71561	0.000153624
A_32_P202013	FAM196A	1.96916	1.91e-06	0.0352936	0.990967	1.5857	0.000176343
A_24_P911676	SOX4	1.96317	1.29e-10	-0.684906	0.0128041	1.17584	8.9e-06
A_23_P429998	FOSB	1.96119	0.00793848	1.03144	0.466813	4.58406	1.4e-07
A_21_P0010973	NOX4	1.95523	0.00855942	0.660961	0.762309	1.86084	0.0202213
A_23_P131846	SNAI1	1.94168	9.81e-10	-0.155702	0.883446	1.95615	5.41e-09
A_23_P162142	TSKU	1.93957	5.59e-08	-0.0113063	0.996434	1.61989	6.03e-06
A_24_P268676	BHLHE40	1.87715	1.64e-10	0.360199	0.377586	2.18846	4.33e-11
A_21_P0013603	XLOC_l2_015038	1.84947	0.00141277	-0.170381	0.957684	2.3386	0.000174934
A_23_P77859	TMEM88	1.84793	2.02e-05	-0.121305	0.959685	2.76711	9.42e-08
A_33_P3237729	PDLIM4	1.8389	3.22e-06	0.245967	0.868719	1.92307	6.12e-06
A_23_P35456	SH3PXD2A	1.82493	3.53e-12	0.0714544	0.940359	1.3634	1.28e-08
A_23_P114414	LONRF3	1.81622	3.27e-07	0.085905	0.964539	0.944256	0.00747618
A_24_P50368	BLID	1.81542	6.03e-05	0.855427	0.200577	2.27951	6.44e-06
A_23_P67980	KLF7	1.81332	5.04e-08	0.32399	0.66247	2.46168	7.8e-10
A_24_P261259	PFKFB3	1.80316	5.29e-13	0.403792	0.0626638	1.89345	1.85e-12
A_19_P00326732	C6orf228	1.80179	2.78e-12	0.520418	0.0160934	1.96552	4.01e-12
A_23_P122906	AUTS2	1.75568	9.75e-08	0.230639	0.818812	2.03771	3.07e-08
A_23_P106602	CRISPLD2	1.75009	1.39e-06	0.285969	0.794884	1.24729	0.000644833
A_24_P215765	ATP10A	1.74985	1.36e-08	0.680487	0.0372787	2.3316	2.93e-10
A_23_P160466	SLC19A2	1.73626	2.11e-05	0.134887	0.949601	2.85148	1.77e-08
A_23_P151710	PTGER2	1.73074	0.00545446	0.530282	0.781551	3.2291	3.42e-06
A_24_P262127	RRAD	1.72291	0.0020513	0.0901362	0.979797	1.68107	0.00508072
A_32_P83049	EFR3B	1.71741	5.04e-08	-0.669867	0.0581036	1.07408	0.000349417
A_24_P69095	ENC1	1.70998	0.000213307	0.359896	0.819208	1.90596	0.000135397
A_32_P140489	GDF6	1.70717	0.00204284	0.742621	0.517489	1.6872	0.00445362
A_24_P12401	VEGFA	1.70042	0.000404254	0.120821	0.966041	2.21919	2.87e-05
A_23_P91512	CLDN14	1.68667	0.00463236	0.00171607	0.999599	2.01484	0.00136576
A_21_P0000785	DNM3OS	1.66077	1.66e-05	-0.158604	0.933384	1.29668	0.00136576
A_32_P5251	RARA	1.65164	2.73e-08	0.278155	0.679203	1.3872	3.03e-06
A_24_P787897	XYLT1	1.62318	1.17e-08	0.123568	0.911664	1.73391	1.84e-08
A_24_P335620	SLC7A5	1.58004	1.1e-06	0.628215	0.136803	1.92286	1.44e-07
A_21_P0010005	XLOC_013657	1.57894	0.0102704	0.230963	0.939191	1.48155	0.0258217
A_23_P9152	RCL1	1.57133	9.81e-10	0.0329792	0.980665	1.47246	2.14e-08
A_23_P304450	GATA6	1.56562	0.000156624	0.606784	0.444758	1.03272	0.0247999
A_33_P3415895	NRBF2	1.55529	9.79e-07	0.300738	0.709549	1.11066	0.000486468
A_23_P63816	NRBF2	1.55314	4.5e-07	0.173722	0.880252	1.30485	2.98e-05
A_23_P135271	B4GALT1	1.55066	8.73e-09	0.0754282	0.951899	1.87484	1.28e-09
A_23_P29365	RYBP	1.54399	3.93e-09	0.450933	0.145477	1.67193	4.95e-09
A_23_P67529	KCNN4	1.53167	3.68e-07	-0.14121	0.910339	0.775998	0.0099203
A_33_P3379886	FGF2	1.52179	0.0498508	0.524288	0.830374	2.18504	0.00351284
A_21_P0001085	XLOC_000670	1.51983	0.000446339	-0.197757	0.924046	1.02175	0.0368139
A_23_P58009	C3orf52	1.514	0.00147616	0.115695	0.967122	2.54028	2.67e-06
A_24_P915196	C9orf91	1.51041	1.52e-05	-0.107717	0.953519	0.987876	0.00753279
A_23_P257743	SHB	1.50777	1.85e-06	0.540981	0.248851	1.57253	3.64e-06
A_33_P3258392	EDN1	1.50751	0.000280164	0.825176	0.167299	2.61728	1.59e-07
A_23_P300150	NFATC1	1.50255	4.49e-07	0.200313	0.841413	2.21469	1.49e-09
A_23_P340333	ITPRIP	1.50057	0.000158105	0.951686	0.0581178	2.54117	1.21e-07
A_33_P3264662	CYP27C1	1.49897	1.25e-06	0.16574	0.892452	0.973847	0.00174952
A_23_P83931	NET1	1.49714	5.22e-06	-0.223219	0.850436	1.65482	3.99e-06
A_21_P0001676	XLOC_000166	1.48197	4.05e-05	0.581286	0.346969	1.34309	0.000448392
A_23_P210581	KCNG1	1.47453	1.54e-07	-0.0977258	0.939875	1.13989	4.29e-05
A_23_P116512	PRR5L	1.47429	5.15e-08	0.0180365	0.991497	0.815811	0.00152985
A_24_P144784	HILS1	1.46104	1.87e-05	-0.294201	0.777182	0.784564	0.0385804
A_23_P121011	CSRNP1	1.44575	0.0016744	0.677168	0.438182	1.9352	0.00010051
A_23_P110791	CSF1R	1.44549	3.01e-06	-0.328287	0.65639	0.742708	0.0233391
A_33_P3342563	PITPNM3	1.435	6.42e-07	0.095043	0.946424	1.12652	0.000104889
A_23_P399001	CXXC5	1.43103	3.12e-06	0.127787	0.929903	0.97426	0.00191141
A_32_P101844	A_32_P101844	1.42929	0.000265514	0.332098	0.791654	0.924142	0.0369973
A_23_P52207	BAMBI	1.42674	0.00545446	0.714807	0.473612	1.23859	0.0277539
A_23_P162589	VDR	1.42577	9.09e-06	-0.415845	0.526014	0.950648	0.00469277
A_32_P231568	RASEF	1.42396	0.00562481	0.255906	0.911664	1.19183	0.0365522
A_23_P138435	ZMIZ1	1.42082	2.4e-08	-0.0353131	0.980521	0.972569	6.28e-05
A_33_P3313622	MIR17HG	1.419	0.000232606	0.388454	0.712469	1.90196	1e-05
A_33_P3415440	MAP3K2	1.40814	0.000192891	0.216971	0.890899	0.88665	0.0377331
A_24_P931443	GPR68	1.40399	0.0202258	0.00460193	0.998976	1.77149	0.00400187
A_23_P257043	GEM	1.40348	0.0113839	0.718397	0.521827	2.27731	9.45e-05
A_23_P373598	MAFK	1.39112	2.14e-09	0.66424	0.00199377	1.90297	2.17e-11
A_23_P39375	KLHL26	1.39069	2.01e-06	-0.613493	0.0940406	1.0809	0.000295166
A_21_P0007097	BEND7	1.3858	4.05e-05	0.451294	0.514531	1.46044	6.07e-05
A_23_P215956	MYC	1.38126	0.0061281	0.905591	0.237005	2.71488	1.78e-06
A_23_P131676	CXCR7	1.37713	0.000813286	0.572117	0.489172	2.22427	2.26e-06
A_23_P122724	VNN2	1.37051	1.27e-05	-0.159956	0.905794	0.886633	0.00753279
A_23_P23221	GADD45A	1.33859	7.4e-07	0.279652	0.656864	2.04198	1.33e-09
A_24_P150874	GNA13	1.33761	0.00012606	0.27124	0.819467	0.841254	0.0312399
A_33_P3335386	FAM83G	1.33661	0.000343775	0.316405	0.791688	2.39529	1.19e-07
A_24_P350683	SLC9A1	1.33611	0.000257691	0.0296792	0.991144	0.910181	0.0253764
A_33_P3363245	NXPH4	1.32701	8.49e-10	-0.274393	0.383937	0.805167	3.14e-05
A_33_P3318581	PLOD2	1.31691	7.4e-07	0.316243	0.5625	1.54604	1.84e-07
A_23_P44724	CSRP2	1.31409	0.00375405	0.740175	0.332946	2.2544	7.39e-06
A_23_P73012	C9orf3	1.30901	9.41e-06	0.699957	0.0522438	1.91438	5.71e-08
A_33_P3383189	SP9	1.30832	0.00592006	0.672014	0.461081	1.29137	0.0111291
A_33_P3211818	RUNX1	1.30202	0.00028796	0.704952	0.177404	1.8593	4.85e-06
A_32_P197489	KLF13	1.29143	2.8e-09	0.6987	0.000488899	1.2886	1.77e-08
A_33_P3268892	GDNF	1.2851	0.0116228	0.100133	0.973057	1.78675	0.000716508
A_33_P3287108	TMEM132E	1.28441	0.000879076	-0.311307	0.808272	2.33703	3.17e-07
A_33_P3370787	EPHB2	1.27758	4.16e-05	-0.049524	0.980036	0.782441	0.0217514
A_24_P295543	BLOC1S2	1.27234	1.92e-05	-0.146425	0.91272	0.89647	0.00439595
A_23_P409462	DCBLD1	1.26455	1.14e-05	0.549135	0.178912	1.23022	5.99e-05
A_33_P3405957	BCL9L	1.26293	1.25e-06	0.0846	0.949018	0.83347	0.00146402
A_23_P208310	CD3EAP	1.24899	5.26e-07	-0.131939	0.891784	1.40773	2.75e-07
A_33_P3211809	RUNX1	1.24836	1.46e-06	0.609717	0.0442148	1.9526	1.81e-09
A_23_P325631	SKI	1.24703	4.61e-09	0.14327	0.812599	1.013	1.14e-06
A_23_P31896	ST3GAL1	1.24626	1.46e-06	0.45252	0.223619	1.58286	9.36e-08
A_23_P62840	YRDC	1.24585	0.000437793	0.731737	0.139027	1.94961	1.74e-06
A_33_P3228300	RCL1	1.2122	8.22e-06	0.122997	0.923542	1.26939	1.48e-05
A_23_P209360	KLHL29	1.21107	5.4e-06	0.189619	0.83564	1.28644	7.87e-06
A_24_P941441	GNA13	1.20359	1.87e-05	0.161559	0.88797	0.927826	0.00171524
A_23_P62932	ATP1B1	1.20353	0.000102599	0.199388	0.871593	0.869306	0.00958449
A_33_P3805090	FNIP2	1.19747	3.11e-06	0.0786755	0.952652	1.41282	7.5e-07
A_23_P12053	SPEN	1.19524	4.31e-07	0.560687	0.0353791	1.43796	6.91e-08
A_24_P389916	LRRC32	1.18855	0.000987015	0.0289358	0.991144	0.816486	0.0470331
A_24_P258846	NFATC1	1.18578	0.000649208	0.842934	0.0551022	2.72893	2.62e-09
A_23_P203891	NCOR2	1.18473	5.62e-09	0.0018596	0.998552	0.758648	5.68e-05
A_24_P339869	ZNF295	1.18381	0.000577337	0.764264	0.0925512	1.5182	5.56e-05
A_23_P132121	SIK1	1.17365	0.037718	-0.228325	0.928214	1.95618	0.000425413
A_33_P3282556	TMEM204	1.17117	0.040342	0.0266424	0.995065	1.31335	0.0228242
A_23_P215454	ELN	1.17003	0.000158105	0.0273048	0.991144	0.874063	0.0094047
A_33_P3214129	LOC728061	1.16432	8.02e-05	0.0842262	0.959479	1.10727	0.000441853
A_33_P3224070	CSRNP1	1.15974	0.00190297	0.508413	0.5064	1.0137	0.0126386
A_23_P95764	PRPS1	1.15884	7.37e-08	0.139465	0.843681	0.890421	2.75e-05
A_21_P0010211	LOC100505974	1.15662	0.000109796	-0.241289	0.807613	1.02999	0.00126294
A_23_P2271	PTHLH	1.15265	0.00333829	-0.105729	0.963802	1.04516	0.0140381
A_23_P110430	MSX1	1.14653	0.049716	0.966189	0.230846	1.81486	0.00125814
A_24_P33895	ATF3	1.13755	0.0417998	1.22429	0.0569564	2.58505	6.29e-06
A_23_P119095	PPP1R13L	1.13723	1.07e-08	0.0909752	0.901202	1.2047	1.96e-08
A_33_P3407925	VMP1	1.13406	1.14e-07	0.344844	0.257282	1.66961	3.35e-10
A_33_P3387621	RHPN2	1.13281	4.13e-05	0.286092	0.688076	0.707212	0.0186582
A_23_P218463	SERTAD1	1.13193	7.26e-08	0.578558	0.00688105	1.57235	7.42e-10
A_33_P3421490	KIAA1024	1.12247	0.00105963	0.155297	0.925013	1.31132	0.000364247
A_23_P218637	RGPD5	1.1135	1.44e-06	0.200718	0.756754	1.1782	2.2e-06
A_23_P487	UCK2	1.10655	0.000353339	0.673832	0.104333	1.86122	3.79e-07
A_23_P145197	BYSL	1.10373	0.012215	0.709437	0.322195	1.64878	0.000318419
A_24_P93855	FOXP4	1.09607	0.000254668	0.0544016	0.97694	1.15254	0.000347687
A_23_P24555	PHLDB1	1.08475	0.000256651	0.350231	0.617706	1.20451	0.000172753
A_23_P99771	PNMA1	1.08247	6.13e-07	0.137991	0.857171	1.16788	6.76e-07
A_23_P66260	ZNF267	1.08195	0.000522666	0.59711	0.1987	1.5405	1.01e-05
A_33_P3413168	COL27A1	1.07988	0.010336	0.703485	0.29345	1.05209	0.0196627
A_33_P3380056	C9orf30	1.07667	6.77e-06	0.303944	0.5394	1.284	1.49e-06
A_24_P299318	FAM101B	1.07189	0.000612691	0.367516	0.620354	1.5346	1.13e-05
A_33_P3241621	LOC100129171	1.06938	0.010104	0.373593	0.755608	1.12321	0.0106411
A_33_P3407424	CDC42EP1	1.06775	6.09e-06	0.180328	0.815425	0.728185	0.00293322
A_23_P16469	PLAUR	1.06749	0.0375307	0.603264	0.559692	1.66437	0.000957793
A_23_P127079	PPRC1	1.05831	7.03e-06	0.676935	0.0100478	1.41536	2.11e-07
A_23_P410859	ZSWIM6	1.05289	2.27e-06	0.611861	0.0129888	1.5171	1.48e-08
A_23_P255104	LHFPL2	1.04336	1.41e-07	-0.0412557	0.967996	0.765721	8.36e-05
A_32_P205944	RGPD5	1.03438	3.14e-06	0.314019	0.434783	1.5211	1.45e-08
A_23_P418031	IFFO2	1.03163	2.79e-06	0.415194	0.169775	1.10317	3.63e-06
A_23_P354027	KCTD11	1.02942	0.0414818	0.783609	0.301327	1.53081	0.00187346
A_24_P335358	PUS1	1.02888	0.0111688	0.15066	0.939875	1.03705	0.0160663
A_33_P3231277	HIF1A	1.024	0.0298998	0.719541	0.339369	1.88573	7.6e-05
A_24_P235266	GRB10	1.01835	0.00481236	-0.188769	0.902349	0.924662	0.0182155
A_23_P314086	RNF126	1.0172	6.24e-06	0.170626	0.818091	1.10478	6.44e-06
A_21_P0012152	LOC149773	1.01293	0.0113033	0.130258	0.949601	1.04841	0.0132389
A_33_P3341656	MEF2D	1.0113	0.000891674	0.145492	0.91917	0.795328	0.0173632
A_23_P251695	NXT1	1.01094	0.000609685	0.451582	0.406301	1.39216	2.06e-05
A_19_P00322299	ZSWIM6	1.00957	4.36e-06	0.616315	0.0115793	1.52274	1.28e-08
A_24_P506977	SNHG15	1.00129	0.0117589	0.322058	0.795925	1.55313	0.000182756
A_24_P79054	TGFB1	0.996448	6.65e-05	0.0123682	0.995065	0.728426	0.00669385
A_23_P312358	BEND7	0.995066	0.00158801	0.736896	0.065656	1.65276	3.57e-06
A_33_P3387796	PHLDB1	0.992907	4.1e-07	0.434802	0.0570043	1.04906	6.58e-07
A_33_P3415923	FMNL3	0.98999	0.000457657	0.276042	0.728742	1.34392	1.83e-05
A_23_P37484	CHSY1	0.98837	1.97e-05	0.463826	0.147659	1.1044	1.29e-05
A_23_P159775	GABRE	0.985825	1.47e-05	-0.262895	0.616924	0.927937	0.000116526
A_23_P252855	BRIX1	0.981919	0.00185003	0.596308	0.203497	1.26659	0.000187036
A_24_P80776	C6orf228	0.981148	0.0422864	0.326807	0.833564	1.15125	0.0170731
A_33_P3297562	IRX2	0.972273	7.36e-08	0.441915	0.0215599	1.03767	1.13e-07
A_23_P16538	ELL	0.969352	0.000547026	0.611322	0.102971	1.61337	8.16e-07
A_33_P3257330	DCBLD1	0.968241	0.000263099	0.245626	0.755898	0.883982	0.00189854
A_23_P112241	DNAJB5	0.965783	1.52e-05	0.358536	0.339369	0.924762	9.61e-05
A_23_P376188	BEND7	0.96233	0.0144191	0.183786	0.916968	0.939869	0.025299
A_19_P00319646	LOC100499467	0.96168	0.00177125	0.111898	0.944161	0.779176	0.0214887
A_24_P22079	FOXO1	0.961572	0.0312386	0.519356	0.573998	1.00428	0.0299908
A_23_P117782	LARP6	0.957369	4.19e-05	-0.0227337	0.990123	0.843829	0.000659351
A_33_P3404779	TCTEX1D4	0.953197	0.0172318	0.809886	0.118644	1.24677	0.00233299
A_21_P0000287	SNORD47	0.950909	0.000472081	0.437218	0.36186	0.972944	0.000869132
A_23_P47077	BAG3	0.948826	2.41e-05	0.258289	0.62325	1.08204	1.14e-05
A_33_P3320888	CREB3L2	0.947472	0.00108098	0.320197	0.658442	1.11608	0.000334581
A_33_P3332135	PHOSPHO1	0.944443	0.00162187	0.100136	0.949601	0.817811	0.0120648
A_23_P308032	NUP98	0.941989	0.00471104	0.654504	0.164205	1.47618	4.13e-05
A_24_P56388	HIF1A	0.929396	0.00255135	0.687745	0.0855936	1.7864	6.02e-07
A_23_P49539	BAHCC1	0.920773	0.000164803	0.45075	0.229828	1.04399	8.51e-05
A_23_P113462	KIF21A	0.920483	0.00019713	0.229032	0.754829	1.47585	4.1e-07
A_33_P3305840	SRSF7	0.919055	0.0113518	0.220709	0.87613	1.04976	0.00564007
A_32_P37867	KIAA1644	0.913746	0.000947596	0.300959	0.666833	0.976536	0.000965198
A_33_P3390357	SPIRE1	0.912976	0.00012606	0.222314	0.751112	1.10181	2.63e-05
A_19_P00321715	MIR100HG	0.912211	0.0116242	0.349681	0.717893	1.15653	0.00204036
A_23_P129856	HIC1	0.90511	0.0139106	0.0556931	0.980665	1.09017	0.00418061
A_19_P00320729	LOC100509498	0.901095	0.000302421	0.287978	0.63033	1.07778	7.45e-05
A_23_P427217	JMJD1C	0.90078	0.00155198	-0.083013	0.958342	0.888108	0.00354933
A_33_P3244803	ACOX1	0.895627	0.000175235	-0.169838	0.849167	1.2723	2.89e-06
A_33_P3211739	CREB3L2	0.895252	2.85e-07	0.253711	0.37005	1.02964	1.04e-07
A_23_P29204	MTFP1	0.895142	6.83e-05	0.0794838	0.946304	0.965603	7.27e-05
A_19_P00803333	ZSWIM6	0.894167	6.04e-08	0.472443	0.00451431	1.29486	2.72e-10
A_33_P3386716	PPP1R15B	0.887085	2.25e-06	0.549532	0.00683084	1.34174	5.65e-09
A_24_P213206	ZNF259P1	0.880744	0.0448223	0.562031	0.475862	0.969113	0.0292223
A_33_P3245539	PNMA1	0.87872	0.00045681	0.0650544	0.965106	0.7856	0.00360001
A_23_P156025	IRX2	0.875445	5.58e-06	0.57344	0.00683084	1.10042	4.77e-07
A_32_P102062	FOXO3	0.872282	0.000116755	0.168917	0.832439	1.07227	1.83e-05
A_33_P3404316	MIR100HG	0.864782	0.00370979	0.563847	0.197879	1.46014	9.31e-06
A_23_P99661	ARHGEF40	0.860788	2.76e-05	0.186307	0.756954	1.18927	5.38e-07
A_23_P9823	MLXIP	0.857538	4.37e-05	0.120942	0.889312	1.02002	1.08e-05
A_23_P78209	MAFG	0.856454	2.31e-07	0.588365	0.000407147	1.16209	3.59e-09
A_32_P22401	MAP7D1	0.846001	0.000158105	0.443648	0.168656	0.755619	0.00163495
A_33_P3283196	SCAF11	0.839009	0.00446203	0.148981	0.909736	0.774408	0.0151604
A_24_P85942	GCC2	0.836721	1.4e-05	0.214099	0.640463	1.26957	4.47e-08
A_23_P20494	NDRG1	0.824579	9.81e-06	0.295348	0.34832	0.904607	8.59e-06
A_33_P3382709	LEMD3	0.824119	2.03e-06	0.229178	0.488908	0.831967	6.85e-06
A_21_P0000515	VTRNA1-3	0.817261	0.00248454	0.46152	0.293542	1.12167	0.000113933
A_23_P61810	BAIAP2	0.811839	0.00316355	0.631007	0.0716527	1.20476	5.26e-05
A_24_P269779	CHST3	0.811378	0.00210755	0.306818	0.622684	0.87699	0.00183585
A_21_P0000056	TMEM41B	0.810809	0.00996045	-0.0537504	0.977235	1.02751	0.00171079
A_23_P167081	REST	0.8082	0.00149605	0.262895	0.694686	1.24	1.14e-05
A_33_P3214105	ATF3	0.806899	0.0450714	0.631097	0.287302	1.90217	4.08e-06
A_23_P40039	AMMECR1L	0.801782	6.38e-07	0.37049	0.0467721	1.16043	3.05e-09
A_33_P3369317	DNAJB5	0.801445	0.0114353	0.412606	0.517998	0.816664	0.0151276
A_23_P325661	ZNF134	0.801176	0.000492842	0.516139	0.0873982	0.987546	8.08e-05
A_23_P316381	ACOX3	0.798496	0.00533064	0.233802	0.799391	1.19376	9.56e-05
A_23_P204579	TDG	0.797853	1.54e-05	0.377185	0.129005	1.12853	1.84e-07
A_33_P3370751	SMURF2	0.796741	0.0047129	-0.0442811	0.980468	0.917096	0.00207915
A_32_P201979	HECTD2	0.794336	5.57e-05	0.246931	0.570988	0.81318	0.000122473
A_23_P200096	SPSB1	0.793339	0.00672454	0.688595	0.0581036	0.888046	0.00401719
A_24_P497186	IRF2BP2	0.792655	0.00132197	-0.245407	0.71895	0.867245	0.0010033
A_19_P00317023	Q6IHG2	0.78733	0.0276774	0.0245448	0.991789	0.846315	0.0217514
A_23_P3204	MAPK6	0.786655	3.32e-06	0.311887	0.191243	0.764116	1.98e-05
A_23_P345118	PIM1	0.786571	0.000314759	0.100623	0.92364	1.33478	2.79e-07
A_33_P3410279	DOCK9	0.781984	0.0312814	-0.0116248	0.996434	0.898817	0.0147078
A_33_P3409477	UBASH3B	0.778864	0.0334599	0.529059	0.382331	1.18387	0.00107532
A_33_P3252068	JHDM1D	0.777936	0.0437713	0.699309	0.161869	1.48099	9.63e-05
A_21_P0000304	SNORA13	0.776942	0.00886077	0.278281	0.737333	1.09788	0.000410039
A_33_P3327847	SGPL1	0.772966	0.00125374	0.33739	0.475862	0.793174	0.00193611
A_23_P58390	C4orf32	0.767887	0.0111308	0.48661	0.325938	0.723126	0.0267054
A_23_P144916	GFPT2	0.761444	0.00316524	0.643737	0.0414346	1.42337	1.38e-06
A_24_P330303	FRMD6	0.759203	0.0113685	0.632385	0.102516	1.35125	2.49e-05
A_33_P3347417	SPEN	0.758479	0.000419692	0.371158	0.29289	0.86952	0.000184871
A_21_P0010950	XLOC_l2_002033	0.750363	0.00294201	0.538274	0.10925	0.966509	0.000330387
A_23_P353005	RNF217	0.749778	0.014712	0.448301	0.411561	1.02423	0.0011973
A_33_P3334743	RAPGEF2	0.747973	0.00149308	0.401399	0.29898	0.948292	0.000180724
A_33_P3288774	RC3H1	0.747308	0.00125192	0.503871	0.100834	0.894974	0.000315045
A_33_P3375665	FOXO3	0.745076	0.000843066	0.268946	0.602364	1.18109	3.2e-06
A_33_P3214720	ZC3H12A	0.739037	0.00177125	0.256545	0.666834	1.08825	2.75e-05
A_33_P3369631	EIF3J	0.737437	0.0210616	0.51779	0.297623	1.26439	0.000113371
A_23_P118254	FOXF1	0.737277	0.00143925	0.282627	0.590149	0.849648	0.00058459
A_21_P0000247	SNORD18C	0.736452	0.0330544	0.744943	0.0676269	0.903476	0.009073
A_33_P3416767	MAFG	0.735936	0.00268315	0.525259	0.10735	0.743061	0.00457369
A_32_P34920	FOXD1	0.734749	0.000346731	0.285352	0.491293	0.709867	0.00128593
A_23_P169003	SH2D4A	0.733011	0.00348223	0.23995	0.733988	0.811918	0.00227797
A_24_P194154	UPF1	0.731481	2.71e-05	-0.0782595	0.924154	0.713805	0.000123042
A_23_P92154	MBD4	0.730097	0.00370979	0.32944	0.532363	1.08099	6.68e-05
A_33_P3240392	FOXO3	0.728086	0.0011684	0.306127	0.505299	1.21729	2.06e-06
A_33_P3294297	RNF126	0.72739	0.00187967	0.206077	0.775125	0.845141	0.000716508
A_33_P3352562	MFSD12	0.726954	0.00603086	0.375514	0.457525	0.891401	0.00136914
A_24_P835500	ITPRIPL2	0.720409	0.0278558	0.446114	0.44799	1.15936	0.000405153
A_23_P217507	ZBED1	0.718541	0.00513614	0.100006	0.937987	0.831427	0.00213655
A_19_P00317793	LOC388796	0.709902	0.0151293	0.184569	0.865375	0.794968	0.00895271
A_23_P308603	SRC	0.70948	0.001954	0.0611349	0.964254	0.741776	0.00243617
A_23_P355993	ZNF614	0.708313	0.0382053	0.16638	0.901328	0.804272	0.0196627
A_23_P320113	SRXN1	0.705726	0.00128616	0.585859	0.0252447	1.25284	8.35e-07
A_24_P69439	SLC25A32	0.70323	0.000583989	0.312881	0.406525	1.0449	6.05e-06
A_23_P256231	FBXO30	0.702938	4.55e-05	0.535008	0.00588659	1.0454	2.69e-07
A_21_P0010492	?	-0.704475	0.00218295	-0.322245	0.479598	-1.08759	1.81e-05
A_32_P69930	CCDC96	-0.705063	0.0114756	-0.503698	0.220361	-1.08246	0.000201231
A_21_P0012910	XLOC_l2_012081	-0.705287	0.00409567	-0.515456	0.117032	-0.920412	0.000408442
A_33_P3261182	POC5	-0.70607	0.0295014	-0.57129	0.204613	-1.1321	0.000461917
A_23_P97309	CASP9	-0.710209	0.00551307	-0.233817	0.753409	-0.835196	0.00193611
A_33_P3526315	MGC12488	-0.711409	0.00699594	-0.32899	0.566789	-0.751068	0.00732407
A_32_P32739	NAGS	-0.711475	0.00348218	-0.503664	0.127998	-0.969059	0.000192185
A_24_P80532	CCNG2	-0.717537	0.00443423	-0.281935	0.643243	-0.818886	0.00213515
A_23_P76245	SCN8A	-0.719045	0.0257641	-0.180923	0.883681	-0.908305	0.00525836
A_24_P251534	CTDSPL	-0.725194	0.00224713	-0.226969	0.737333	-0.734845	0.00378916
A_33_P3411427	ZNF837	-0.727168	4.41e-05	-0.599704	0.00236203	-1.08136	2.59e-07
A_32_P39003	LOC100133050	-0.731225	0.000306803	-0.497533	0.0499581	-0.968319	1.71e-05
A_23_P14184	THSD1	-0.73232	0.00708216	0.0681658	0.96559	-1.04205	0.000285878
A_23_P134953	PLIN2	-0.733275	0.00614137	-0.198127	0.830296	-0.856859	0.00237626
A_33_P3306048	DPRXP4	-0.740794	0.00183647	-0.363881	0.401555	-0.834659	0.0010033
A_33_P3262884	A_33_P3262884	-0.744313	0.0202	-0.665974	0.0980765	-1.32004	6.68e-05
A_33_P3362861	ZFP30	-0.74444	0.00148563	-0.138489	0.885331	-0.774579	0.00193836
A_32_P13795	DNAJC27	-0.744559	0.0189424	-0.489684	0.350064	-1.00725	0.00182172
A_23_P501961	L3MBTL1	-0.750157	0.00710592	-0.314655	0.631574	-0.845041	0.00401494
A_33_P3295550	TET1	-0.75038	0.0215791	-0.734594	0.060228	-1.64799	2.78e-06
A_23_P69362	CCDC51	-0.75044	0.00349784	-0.653714	0.0353791	-1.1562	3.48e-05
A_33_P3272189	MFSD9	-0.754462	0.0148075	-0.239023	0.810082	-0.920888	0.00392188
A_21_P0005924	LOC100506990	-0.756723	0.00613284	-0.189893	0.852808	-0.780761	0.00789351
A_24_P323941	FAM209A	-0.757353	0.0245243	-0.464941	0.441656	-0.98217	0.00384573
A_23_P69437	YEATS2	-0.759001	0.000612597	-0.157619	0.849609	-0.721275	0.00244673
A_23_P165937	DSN1	-0.760381	0.0149551	-0.397609	0.530597	-1.01005	0.00165729
A_21_P0011625	LOC100499466	-0.762272	0.00378343	-0.43662	0.315897	-0.902148	0.00121461
A_33_P3269806	ZNF616	-0.76252	0.0451426	-0.62503	0.245075	-1.31465	0.000382358
A_33_P3221303	CCR10	-0.763857	0.00632497	-0.253236	0.756885	-0.73963	0.0139296
A_23_P353717	RMI2	-0.764953	0.0117892	-0.340075	0.627252	-1.10346	0.000462705
A_23_P12866	PSTK	-0.766526	0.0291369	-0.392382	0.60485	-0.785826	0.0322205
A_33_P3336257	IRX1	-0.767194	0.0066962	-0.559214	0.15689	-1.2371	4.7e-05
A_23_P360626	PLD6	-0.770791	0.0121173	-0.594176	0.161264	-1.44205	1.27e-05
A_33_P3375140	MCPH1	-0.771015	0.0255287	-0.161984	0.91272	-0.74608	0.0421092
A_33_P3268723	ZKSCAN4	-0.780499	0.00157309	-0.356483	0.454073	-0.713324	0.00739845
A_23_P146077	ZNF395	-0.783562	0.000112343	-0.299368	0.436107	-0.807053	0.000213742
A_21_P0001365	XLOC_000350	-0.78416	0.0104229	-0.565005	0.202335	-1.01558	0.00142092
A_33_P3220095	ZNF341	-0.78531	9.17e-05	-0.173517	0.78058	-0.763938	0.000375041
A_21_P0003208	XLOC_003405	-0.785492	0.00995432	-0.43271	0.44799	-1.13069	0.000380537
A_23_P121253	TNFSF10	-0.794029	0.0090335	-0.452905	0.406301	-0.93973	0.00312176
A_32_P42054	DND1	-0.795566	1.62e-05	-0.296117	0.340888	-0.780164	7.33e-05
A_33_P3399064	RN5-8S1	-0.796956	0.00613642	-0.555393	0.18389	-1.00435	0.00103937
A_32_P151366	SIRT5	-0.797875	0.000131704	-0.529011	0.0392639	-0.907201	6.58e-05
A_23_P93360	AGER	-0.79847	0.0183437	-0.735736	0.077851	-1.05626	0.00222711
A_33_P3305093	ZGLP1	-0.799845	0.00129379	-0.45668	0.230503	-0.966446	0.000292997
A_23_P112341	RMI1	-0.801541	6.23e-05	-0.437321	0.0970224	-1.13477	8.93e-07
A_33_P3327479	ZDHHC3	-0.802876	0.00197308	-0.490975	0.202652	-0.898436	0.00117987
A_23_P109881	ITIH4	-0.803539	0.0399275	-0.402125	0.646167	-0.887754	0.0251813
A_33_P3322082	A_33_P3322082	-0.80447	0.00318475	-0.587668	0.103208	-0.962402	0.000894191
A_23_P211850	ABHD6	-0.807797	0.000254798	-0.155183	0.851772	-0.810734	0.000620925
A_23_P204079	NPFF	-0.813209	0.000199234	-0.409758	0.215304	-0.912388	0.000116481
A_23_P50217	ZNF671	-0.814827	0.0182981	-0.605292	0.230503	-1.29898	0.000243603
A_24_P710730	LOC100170939	-0.818427	2.71e-05	-0.550481	0.014013	-1.11377	6.84e-07
A_23_P202860	CYP2R1	-0.82446	0.00143103	-0.492001	0.1987	-1.162	3.91e-05
A_21_P0000682	LOC100527964	-0.825029	0.00267928	-0.533178	0.179317	-1.13399	0.00012273
A_24_P81841	CDKN1B	-0.826392	0.0245243	-0.24812	0.845399	-1.29748	0.000452755
A_23_P153037	ZNF624	-0.830074	0.00531575	-0.642586	0.0979805	-1.07667	0.000602079
A_23_P87742	IFFO1	-0.833843	0.000199234	-0.697226	0.00625902	-1.26031	1.18e-06
A_23_P424582	EGFL8	-0.834285	2.15e-05	-0.442207	0.0772006	-1.30873	4.16e-08
A_23_P85598	ADCK3	-0.834693	0.00413093	-0.657811	0.0768803	-1.24373	7.07e-05
A_23_P360797	NTF3	-0.840409	0.0248807	-0.585792	0.322137	-0.939377	0.0146743
A_21_P0012899	XLOC_l2_011987	-0.840411	0.00655045	-0.621312	0.144367	-1.09537	0.000758546
A_23_P218784	DDX17	-0.843352	0.000987015	-0.447442	0.278458	-0.93487	0.000644865
A_33_P3299781	DDRGK1	-0.843916	1.25e-06	-0.373346	0.077851	-1.00697	2.41e-07
A_23_P82738	RAD54B	-0.844206	5.22e-06	-0.545901	0.00728652	-0.982915	1.64e-06
A_21_P0010686	XLOC_l2_000010	-0.84688	0.014474	-0.40221	0.600288	-1.47785	4.86e-05
A_23_P501877	ZFP64	-0.84968	0.000950915	-0.433226	0.31209	-1.18748	2.73e-05
A_33_P3357954	ETV1	-0.853078	0.0154505	-0.430692	0.562996	-0.792974	0.0374289
A_23_P148807	CDC7	-0.857029	0.000878784	-0.603124	0.0659732	-1.12924	5.92e-05
A_23_P88589	NR2F2	-0.858598	0.00262421	-0.0732919	0.965386	-1.71964	3.1e-07
A_33_P3423949	CBX2	-0.861371	0.0443936	-0.633682	0.345623	-1.21362	0.00360511
A_23_P86632	DCLRE1C	-0.869245	0.000556984	-0.535168	0.118644	-1.35067	2.72e-06
A_24_P361158	ZNF839	-0.871678	0.0267773	-0.884603	0.0570549	-1.02295	0.0106278
A_32_P20523	TIGD2	-0.87632	0.0369717	-0.177037	0.92364	-1.2352	0.0027852
A_23_P54556	MKL2	-0.878045	8.02e-05	-0.624498	0.0161881	-1.15755	3.99e-06
A_33_P3272921	ARID3A	-0.88227	0.00251272	-0.284798	0.724911	-1.42196	1.1e-05
A_33_P3403179	GUSBP1	-0.883612	0.00677907	-0.668442	0.129831	-1.09177	0.00146402
A_33_P3228285	ANKRD13D	-0.885657	2.66e-06	-0.0972705	0.898666	-0.771226	7.99e-05
A_23_P46539	PSRC1	-0.892688	0.000367681	-0.522875	0.13184	-1.33303	3.09e-06
A_24_P178631	A_24_P178631	-0.897449	0.00026127	-0.42382	0.29289	-0.978127	0.000225847
A_33_P3291118	LRRC37B	-0.899686	0.000856197	-0.575268	0.115148	-1.26073	2.31e-05
A_33_P3363537	A_33_P3363537	-0.900548	0.0360152	-0.636627	0.355877	-1.39196	0.000984368
A_33_P3235611	SLC46A1	-0.906676	0.0153189	-0.749622	0.127865	-0.998657	0.0104508
A_24_P302574	OSGEPL1	-0.9105	0.0364604	-0.873645	0.0996574	-1.36271	0.00143574
A_33_P3384885	ZNF511	-0.915164	0.00793771	-0.175064	0.906667	-0.925049	0.0118762
A_33_P3271387	THAP3	-0.917473	0.00420544	-0.560779	0.267511	-0.805647	0.0213337
A_19_P00321166	LOC100132356	-0.917905	0.00603086	-0.520402	0.371497	-0.943651	0.00797733
A_23_P386764	DOLPP1	-0.918658	9.62e-05	-0.293779	0.57508	-1.09015	2.53e-05
A_21_P0002980	LOC100506990	-0.921787	1.82e-05	0.209955	0.719729	-0.785264	0.000518175
A_33_P3352980	A_33_P3352980	-0.925192	0.000527694	-0.319326	0.609121	-0.800839	0.00550901
A_33_P3378056	TFAP2A	-0.929417	0.0438061	-0.510082	0.593906	-1.38939	0.0019266
A_33_P3247678	LOC100130876	-0.933902	6.44e-05	-0.0209954	0.990923	-1.10566	1.75e-05
A_24_P109082	USP37	-0.936742	0.008467	-0.196936	0.893404	-1.30658	0.00045337
A_23_P136573	ST3GAL5	-0.939593	0.0331948	-0.20872	0.909121	-1.06906	0.0168435
A_33_P3329898	STARD9	-0.944691	0.0465333	-0.628849	0.443206	-1.30216	0.00476097
A_23_P42335	FANCE	-0.946343	2.8e-05	-0.274451	0.587251	-0.898583	0.000185592
A_21_P0000075	SAP25	-0.947462	2.22e-06	-0.0278121	0.982277	-0.964847	6.45e-06
A_24_P678418	DICER1-AS1	-0.948034	0.0341507	-0.923743	0.0873982	-1.42375	0.00127476
A_23_P28953	DNMT3B	-0.948961	0.00454806	-0.797233	0.0556023	-1.13793	0.00128316
A_19_P00318261	SNORA26	-0.958056	0.0247635	-0.596202	0.430333	-0.934924	0.0390156
A_23_P28582	A_23_P28582	-0.965743	0.00414971	-0.484872	0.448969	-1.1438	0.00132624
A_24_P382119	MTMR4	-0.969208	0.000802381	-0.632123	0.09983	-1.2025	0.000121351
A_32_P60223	ING5	-0.973495	0.000600863	-0.612989	0.107504	-1.33624	2.13e-05
A_21_P0011403	GOLGA8IP	-0.974293	0.00512137	-0.631609	0.229792	-1.07219	0.00354933
A_23_P7727	HAPLN1	-0.976237	0.0332065	-0.558997	0.534557	-0.951449	0.0493328
A_33_P3261545	A_33_P3261545	-0.997355	0.000935604	-0.438506	0.449758	-0.969762	0.00266802
A_33_P3366667	EYA1	-1.00114	0.0497924	-0.781992	0.301327	-1.46907	0.00282341
A_24_P303454	TIAM2	-1.00289	0.000222642	-0.491962	0.247396	-1.37159	6.99e-06
A_23_P213959	PPARGC1B	-1.00555	0.00876717	-0.319596	0.78815	-1.01501	0.0130549
A_23_P20002	ANKMY2	-1.00632	0.00189761	-0.599899	0.222992	-1.1356	0.00102804
A_23_P43095	ZFHX4	-1.01277	0.0248492	-0.593018	0.484215	-1.49967	0.000956132
A_23_P434919	RAB42	-1.01633	0.00348218	-0.608827	0.268306	-1.31034	0.000392489
A_23_P66719	DHRS13	-1.02336	0.00493423	-0.595631	0.325283	-1.07996	0.00518732
A_33_P3415744	ANKRD36B	-1.02388	0.00378926	-0.358642	0.701883	-1.09005	0.00370553
A_33_P3264895	RHEBL1	-1.02951	1.83e-05	0.0184716	0.991145	-0.872165	0.000558645
A_33_P3268174	KBTBD6	-1.03121	0.0361269	-0.486646	0.672628	-1.69706	0.000458832
A_33_P3227904	SLC25A34	-1.04299	0.000490791	-0.722901	0.0564779	-1.0936	0.00066369
A_33_P3319134	LOC100506191	-1.04739	9.77e-06	-0.426048	0.227698	-1.27234	1.6e-06
A_23_P385322	STAMBPL1	-1.05275	0.00105028	-0.0733079	0.968449	-0.817118	0.0211662
A_21_P0006557	XLOC_007942	-1.0591	0.0116999	-0.835105	0.142186	-0.97682	0.0323856
A_23_P341443	MNT	-1.06748	3.08e-05	-0.103156	0.935568	-0.932739	0.000579922
A_32_P75094	AIFM2	-1.0751	9.58e-05	-0.408434	0.430712	-1.41668	4.91e-06
A_33_P3368646	CNKSR3	-1.08033	0.0244008	-0.211286	0.922321	-1.39203	0.0040237
A_33_P3359781	A_33_P3359781	-1.08096	0.0157988	-0.537099	0.574855	-1.2504	0.00704399
A_33_P3299416	GRASP	-1.08358	2.06e-06	-0.216505	0.717786	-0.807129	0.000506692
A_23_P341532	SETDB2	-1.08662	0.000348023	-0.44674	0.443352	-1.47497	1.32e-05
A_33_P3367917	SSH2	-1.09412	0.00126361	-0.551885	0.346351	-1.03607	0.00442112
A_24_P515319	FAM90A7P	-1.09542	0.0242826	-0.415228	0.762708	-1.23935	0.012983
A_21_P0010725	XLOC_l2_000416	-1.09606	1.46e-06	-0.219658	0.70312	-0.998371	2.49e-05
A_24_P166311	C5orf54	-1.09627	0.0176125	-0.493163	0.651843	-1.2362	0.00979912
A_33_P3421200	FLJ10661	-1.09937	0.00012606	-0.547517	0.198331	-1.41283	9.89e-06
A_21_P0013505	XLOC_l2_014421	-1.10001	0.000619941	-0.12732	0.938004	-1.0409	0.00257459
A_23_P74320	SCYL3	-1.10252	0.000102505	-0.469178	0.327436	-0.864847	0.00446785
A_33_P3327245	SETDB2	-1.10331	0.000346731	-0.183373	0.88551	-1.10752	0.000832573
A_33_P3268910	SPRY1	-1.10848	0.00407266	-0.662134	0.283206	-0.904325	0.0349466
A_33_P3389298	ZNF30	-1.11496	0.00886941	-0.604985	0.450206	-1.3172	0.00312176
A_33_P3289426	ZNF775	-1.11658	1.93e-07	-0.279323	0.465196	-1.14165	5.69e-07
A_24_P29401	PIK3R1	-1.11933	1.39e-05	-0.596221	0.0615012	-1.26985	7.01e-06
A_23_P108932	RPL23AP32	-1.12147	1.17e-06	0.177982	0.802022	-1.02535	1.87e-05
A_32_P179746	A_32_P179746	-1.12426	0.0011684	-0.789399	0.0777277	-1.09535	0.00312176
A_23_P216307	RUNX1T1	-1.12614	0.000349164	-0.308718	0.727276	-1.44955	3.01e-05
A_33_P3393582	CCNDBP1	-1.13197	0.00197308	-0.588043	0.356304	-1.18314	0.00246522
A_19_P00316238	STMN1	-1.13248	0.00023106	-0.0304373	0.990021	-0.970068	0.00331042
A_33_P3383866	TREX1	-1.14048	1.23e-08	-0.645286	0.000702823	-1.28703	6.99e-09
A_33_P3533325	LOC284244	-1.14296	0.0146074	-0.893016	0.166161	-1.57884	0.00104083
A_21_P0012944	LOC100170939	-1.1609	2.15e-05	-0.685256	0.0378833	-1.43505	2.82e-06
A_21_P0010724	LOC645166	-1.16173	6.1e-06	0.065984	0.964315	-0.87842	0.000965198
A_33_P3306823	ZNF846	-1.16549	0.0498607	-1.02636	0.194121	-1.27377	0.0338748
A_23_P214743	SIM1	-1.16764	0.00860901	-0.51883	0.607404	-1.2984	0.00550759
A_23_P89941	CDKN2D	-1.17047	1.69e-05	-0.130017	0.916968	-0.900867	0.00161943
A_33_P3417452	ZGLP1	-1.17345	4.46e-05	-0.496655	0.280893	-1.21331	8.8e-05
A_21_P0000751	LOC100507062	-1.17725	0.000833054	-0.000698434	0.999716	-1.08032	0.0043463
A_23_P500998	HOXA9	-1.17779	0.000150159	-0.561557	0.247996	-2.15977	2.52e-08
A_21_P0013664	XLOC_l2_015239	-1.18938	0.0328294	-0.798885	0.39104	-1.7333	0.00166725
A_23_P127557	KBTBD3	-1.19565	0.040262	-0.849571	0.365367	-2.12988	0.000201231
A_21_P0005658	XLOC_006721	-1.19777	1.6e-07	-0.132703	0.87247	-1.03591	8.24e-06
A_19_P00807643	CYP1B1-AS1	-1.1991	0.0124448	-1.08844	0.0654449	-1.92953	0.000120078
A_23_P389281	HOXA13	-1.20426	0.0126475	-0.906237	0.183625	-2.00406	7.79e-05
A_32_P152767	C10orf140	-1.21184	0.00770467	-0.542401	0.594014	-1.32171	0.00594892
A_21_P0006717	XLOC_008666	-1.21403	0.0110526	-0.983558	0.117032	-1.72516	0.000506692
A_21_P0011908	XLOC_l2_007964	-1.22056	0.0233043	-0.942442	0.221032	-1.66158	0.00219513
A_24_P281643	A_24_P281643	-1.22861	0.0347727	-0.544738	0.706641	-1.38582	0.0187592
A_33_P3269650	LOC100128402	-1.23203	0.000116266	0.32945	0.696833	-1.04982	0.00212807
A_33_P3293573	VPS37D	-1.23582	0.00584019	-0.681902	0.393922	-1.72089	0.000285878
A_21_P0012455	XLOC_l2_010330	-1.24061	0.00312485	0.041846	0.98942	-1.08577	0.0175468
A_33_P3407049	A_33_P3407049	-1.25727	0.00156868	-0.184305	0.923542	-0.901443	0.0460354
A_21_P0002435	XLOC_002080	-1.26005	0.00358273	-0.903299	0.121155	-1.70526	0.000217104
A_21_P0010661	XLOC_l2_001196	-1.26564	0.000635782	-0.410612	0.659164	-0.88047	0.0350788
A_33_P3423859	PPP1R3D	-1.26582	0.000121605	-0.303149	0.756754	-1.35682	0.000134855
A_33_P3385870	CCNG2	-1.26858	0.00187163	0.0455915	0.987342	-1.29696	0.00293329
A_21_P0005657	XLOC_006721	-1.27335	1.61e-05	-0.230354	0.812629	-1.05005	0.000698409
A_21_P0010448	XLOC_014397	-1.27928	0.0132272	-1.18021	0.0614214	-1.33065	0.0146071
A_23_P32233	KLF4	-1.28255	5.89e-05	-0.337989	0.67812	-1.37369	6.93e-05
A_23_P67618	ZNF792	-1.28562	0.0148205	-0.582478	0.632032	-1.14028	0.0488726
A_23_P47885	LRIG3	-1.30463	0.00557679	-0.587898	0.567058	-1.78153	0.000340717
A_21_P0000924	XLOC_000643	-1.31885	0.0054406	-0.992213	0.116598	-1.9583	0.000107689
A_33_P3347320	LOC100133190	-1.32427	0.0186778	-0.862623	0.357553	-1.50299	0.00980427
A_24_P401830	LOC100129196	-1.32904	0.0375617	-0.918983	0.379483	-1.56102	0.0149297
A_33_P3527721	LOC284219	-1.33463	3.73e-06	-0.587403	0.116976	-1.08281	0.000275186
A_23_P400078	MTHFR	-1.35294	0.000156624	-0.565658	0.372786	-1.47845	0.000133251
A_21_P0000079	LCOR	-1.35465	2.43e-06	0.0465132	0.977947	-0.833229	0.00465157
A_23_P73632	NR0B1	-1.35501	3.14e-07	-0.482883	0.16556	-0.995967	0.000146578
A_33_P3390778	TRIM46	-1.35729	0.000935604	-0.719427	0.275424	-1.3672	0.00183585
A_23_P416395	STC2	-1.36108	1.16e-05	-0.00911474	0.996434	-1.55546	5.29e-06
A_23_P134085	CNKSR3	-1.36362	9.82e-05	-0.265791	0.825473	-1.51947	6.47e-05
A_33_P3245679	LOC100129940	-1.36817	0.0018988	-0.396842	0.764615	-1.56177	0.000904793
A_24_P412156	CXCL12	-1.383	0.0152639	-0.986112	0.250729	-1.37144	0.0236595
A_21_P0012391	XLOC_l2_009883	-1.3922	3.08e-05	0.216853	0.86625	-1.07748	0.00231477
A_21_P0007577	XLOC_009797	-1.39252	0.00356688	-0.290401	0.880149	-1.46436	0.0039229
A_21_P0000925	XLOC_000643	-1.39529	0.00177125	-0.995803	0.0873982	-1.71825	0.00032655
A_24_P359545	RBMXL1	-1.4008	4.48e-06	-0.321201	0.663275	-1.11011	0.000418597
A_33_P3351524	A_33_P3351524	-1.41688	7.02e-07	0.125541	0.921037	-1.24656	2.18e-05
A_33_P3304212	PLEKHG3	-1.43765	0.000269164	-0.103804	0.964539	-1.4084	0.000890054
A_24_P243749	PDK4	-1.44028	0.00566031	-0.458476	0.767654	-1.49225	0.00703584
A_33_P3330443	FAM110B	-1.44091	9.79e-07	-0.0981625	0.945866	-1.5034	1.91e-06
A_33_P3321993	A_33_P3321993	-1.46387	0.0132023	0.0443177	0.991225	-1.85842	0.00232023
A_21_P0012392	XLOC_l2_009884	-1.46602	0.00661223	-0.691522	0.544468	-1.8333	0.00124309
A_23_P76901	PLEKHG3	-1.4786	0.000103179	0.0643106	0.978087	-1.33058	0.00106828
A_24_P333571	ARHGAP29	-1.47972	0.000225456	-0.0336681	0.991144	-0.982907	0.0281715
A_21_P0012548	XLOC_l2_010330	-1.53448	1.17e-05	0.0602653	0.977227	-1.4264	0.000114456
A_24_P47988	ELL3	-1.54811	0.00075625	-0.629475	0.503561	-1.10935	0.0313754
A_33_P3245937	LOC100128402	-1.56342	0.00708444	-0.417718	0.838537	-1.71563	0.00519524
A_23_P370682	BATF2	-1.62244	0.000498786	-0.460766	0.722385	-1.5118	0.0025333
A_23_P79134	PLEKHF1	-1.62647	5.68e-07	-0.575284	0.19872	-1.51405	7.52e-06
A_32_P52119	LOC100631377	-1.63499	4.37e-05	0.177667	0.926075	-1.02575	0.018648
A_21_P0007126	XLOC_009181	-1.65883	0.000151549	-0.0713564	0.979555	-1.66348	0.000399617
A_33_P3323188	LOC728743	-1.66939	2.22e-06	-0.717808	0.111691	-1.98243	4.76e-07
A_33_P3662000	LOC401037	-1.6722	0.00294201	-1.10143	0.171324	-2.03181	0.000673676
A_23_P1602	CDC42EP2	-1.69822	1.46e-06	0.679237	0.145477	-1.36958	0.00013733
A_19_P00317897	A_19_P00317897	-1.72607	2.04e-07	-0.360632	0.60966	-1.58618	3.75e-06
A_33_P3250348	PCDH18	-1.74095	2.44e-05	-0.298727	0.837264	-1.37256	0.00161523
A_24_P241183	CLEC2D	-1.75967	0.000170092	-0.899438	0.194215	-2.20376	2.08e-05
A_33_P3236030	ARHGAP24	-1.79629	0.000527694	-0.817645	0.377084	-1.39197	0.014381
A_23_P110253	KIT	-1.80513	1.43e-09	-0.403393	0.338922	-1.91132	2.89e-09
A_33_P3418833	FLRT3	-1.82164	0.00211797	-0.911381	0.397019	-1.68623	0.00842078
A_33_P3259865	C1orf220	-1.83231	5.01e-06	-0.394498	0.703851	-2.05467	2.93e-06
A_23_P130974	KIAA1683	-1.84863	0.00241462	-1.23227	0.148869	-2.20055	0.000698409
A_23_P127948	ADM	-1.85731	2.1e-12	1.4888	3.62e-09	-0.863275	2.87e-05
A_33_P3369761	PDP1	-1.88828	3.59e-09	0.590256	0.0972998	-0.725547	0.0134524
A_21_P0000818	LOC100505576	-1.90965	6.57e-05	-0.954124	0.159518	-2.228	2.23e-05
A_21_P0012393	XLOC_l2_009883	-1.91809	1.32e-08	-0.0473504	0.979719	-1.63875	1.18e-06
A_23_P148015	AXIN2	-2.02312	0.000136635	-0.0326109	0.993439	-1.82914	0.00127476
A_33_P3232965	TDRD6	-2.06069	0.000797299	-1.08866	0.267268	-2.27649	0.000543507
A_24_P298027	AXIN2	-2.0924	8.01e-06	-0.204655	0.925611	-2.0911	2.93e-05
A_21_P0014234	LOC100506897	-2.21414	0.00171327	-0.754473	0.67504	-2.34081	0.00189854
A_23_P54144	BMP4	-2.41367	7.79e-06	-0.209071	0.93669	-2.30415	5.62e-05
A_33_P3372099	DDIT4L	-2.92566	1.07e-08	0.374728	0.788559	-1.63866	0.000506692
A_23_P302672	DDIT4L	-3.18707	5.93e-08	-0.339785	0.870099	-2.02564	0.000321047
