# Supplementary material for: GPCR-induced YAP activation sensitizes fibroblasts to profibrotic activity of TGFβ1
Source: PLoS One. 2020 Feb 13;15(2):e0228195. doi: 10.1371/journal.pone.0228195 (PMC7018035; doi:10.1371/journal.pone.0228195)
Supplement: S4 Table — (XLSX) [file pone.0228195.s008.xlsx]

## Sheet: Group 3
probe	symbol	log2fc(TGFB)	adjP(TGFB)	log2fc(LPA)	adjP(LPA)	log2fc(LPA+TGFB)	adjP(LPA+TGFB)
A_23_P398566	NR4A3	-0.672769	0.360979	4.69081	1.12e-10	4.29842	2.55e-10
A_23_P71037	IL6	1.03187	0.180251	3.48089	1.19e-06	4.6463	3.05e-09
A_24_P250922	PTGS2	0.69052	0.765351	3.29797	0.00260896	5.37393	1.74e-06
A_23_P62890	GBP1	0.00773944	0.997719	3.25673	5.8e-05	2.75989	0.000392872
A_32_P59302	HIVEP3	0.825775	0.345997	3.06392	6.23e-06	4.13062	1.99e-08
A_23_P89431	CCL2	0.964787	0.243368	2.7367	5.51e-05	4.66986	3.59e-09
A_33_P3441639	LOC145694	-0.886519	0.0399812	2.21446	1.96e-06	1.49597	0.000400727
A_19_P00321656	DDAH1	0.138272	0.954939	2.15942	0.00270652	1.98382	0.00408156
A_23_P125233	CNN1	-0.00932162	0.995905	2.13871	2.97e-05	2.75077	3.11e-07
A_33_P3239347	NKX3-1	0.450581	0.499126	1.98513	9.45e-06	2.4475	1.68e-07
A_23_P7144	CXCL1	-1.54513	0.000102505	1.96888	1.31e-05	1.16123	0.00676538
A_23_P406616	CCDC71L	0.372149	0.409297	1.84364	1.81e-07	1.99516	2.44e-08
A_24_P137522	USP53	-0.133978	0.890839	1.76317	2.79e-06	0.726157	0.0474449
A_21_P0003809	XLOC_004198	-0.166031	0.929826	1.74044	0.00409802	1.92964	0.000783386
A_33_P3311439	GCH1	0.167509	0.91841	1.71967	0.0015635	1.28004	0.0173447
A_24_P296698	MAP2K3	0.362102	0.652379	1.70976	0.000101499	2.06512	4.05e-06
A_23_P39955	ACTG2	-0.327486	0.425511	1.70883	1.07e-07	1.03054	0.000197353
A_33_P3392192	NRG1	-0.695586	0.23032	1.70721	0.000314795	1.11816	0.0182155
A_24_P924862	RAPH1	0.695962	0.000155941	1.70552	1.12e-10	1.95734	4.01e-12
A_23_P118427	MAP2K3	0.277879	0.789013	1.70184	0.000255485	1.84799	5.92e-05
A_24_P383523	SAMD4A	0.482191	0.183529	1.69006	6.87e-07	2.24109	1.85e-09
A_32_P139894	ABL2	-0.0868866	0.931578	1.66095	1.21e-06	1.53325	2.74e-06
A_33_P3336700	SHROOM3	-0.937134	8.61e-05	1.64939	4.65e-08	0.701707	0.00622824
A_33_P3404052	TNFAIP8	-0.35003	0.555897	1.64002	1.14e-05	1.33767	0.000151734
A_33_P3417086	NIPAL1	0.762821	0.504318	1.63428	0.04833	1.63309	0.0271759
A_23_P421423	TNFAIP2	0.150998	0.89306	1.61355	8.35e-05	1.62903	5.13e-05
A_23_P128744	BDKRB1	0.545206	0.476145	1.60232	0.00154864	2.05645	3.89e-05
A_23_P103110	MAFF	-0.209973	0.868062	1.5887	0.00121196	1.70271	0.000344567
A_23_P30655	NFKBIE	-0.39791	0.121403	1.57907	1.49e-08	1.06977	7.04e-06
A_33_P3287972	RASA2	-0.464713	0.439127	1.57851	0.000125478	0.837548	0.047681
A_32_P219520	TNFAIP8	-0.615275	0.178535	1.56898	8.02e-05	1.34555	0.000426054
A_23_P212800	FGF5	-0.135785	0.940228	1.56764	0.00591268	1.6116	0.00271617
A_23_P415401	KLF9	0.226311	0.860494	1.55438	0.0025967	1.14387	0.0257193
A_32_P14610	PDLIM5	-0.14581	0.839034	1.55165	1.21e-06	1.35917	6.56e-06
A_23_P207537	DUSP14	0.105748	0.863037	1.50525	4.65e-08	1.67996	3.36e-09
A_23_P386364	HDX	0.502787	0.663127	1.47628	0.0301675	1.60598	0.00846264
A_24_P70002	LATS2	0.212929	0.836639	1.46574	0.000611057	1.3499	0.00114535
A_23_P94552	TMEM2	0.520877	0.145713	1.46275	9.45e-06	1.78341	2.14e-07
A_24_P257416	CXCL2	-0.72735	0.140887	1.45218	0.00100947	0.915065	0.0438657
A_23_P389250	C12orf70	-0.0365398	0.986494	1.44723	0.00914168	1.40177	0.00730839
A_21_P0014843	LOC100507149	-0.146857	0.891641	1.44326	0.000230594	1.2983	0.000641742
A_23_P30024	NFKB1	0.383148	0.0936878	1.4298	1.65e-08	2.0439	5.01e-12
A_23_P253350	C8orf4	-0.118889	0.918735	1.42029	0.000224141	1.66115	1.7e-05
A_23_P166248	RCAN1	0.314254	0.523008	1.39248	1.32e-05	1.4008	8.42e-06
A_33_P3344477	FERMT2	0.207278	0.63176	1.39181	2.07e-07	1.55662	1.61e-08
A_33_P3343503	SAMD4A	0.610432	0.191005	1.3846	0.000483188	1.482	0.000135397
A_23_P156788	STX11	0.36492	0.660988	1.37151	0.00256163	1.72235	9.4e-05
A_33_P3341429	NEXN	0.0745328	0.972257	1.37078	0.0347211	1.40143	0.0161344
A_24_P157926	TNFAIP3	-0.343817	0.355363	1.35608	2.79e-06	0.946065	0.000365364
A_23_P13740	NAV3	-0.547916	0.200542	1.32853	0.000230594	0.754898	0.0417086
A_33_P3219601	ABL2	-0.0100985	0.994942	1.3231	0.00128513	1.23938	0.00182172
A_23_P108751	FHL2	0.54219	0.0173831	1.31241	6.75e-07	1.76205	1.35e-09
A_23_P408768	DOT1L	0.0328083	0.985129	1.29698	0.00567109	1.10239	0.0146743
A_33_P3362321	FHL2	0.504314	0.331821	1.24655	0.00138874	1.47439	0.000109645
A_33_P3224285	A_33_P3224285	0.284176	0.827316	1.24193	0.0434194	1.18149	0.0342466
A_23_P2801	ELF1	-0.136075	0.872274	1.23034	0.000152358	0.973517	0.00198324
A_23_P143016	ARID5A	0.049273	0.963716	1.22535	8.35e-05	1.14257	0.000154642
A_33_P3390708	TMEM2	0.287219	0.743802	1.21513	0.00524596	1.6744	6.27e-05
A_21_P0014771	LOC100509105	-0.590635	0.345997	1.20356	0.0138152	1.06344	0.0218898
A_24_P253723	MIR22HG	0.689505	0.00706193	1.17193	3.44e-05	1.41311	1.16e-06
A_33_P3297978	MYO1E	-0.118251	0.860442	1.16665	1.87e-05	1.25489	4.14e-06
A_24_P64233	ALDH1B1	0.19219	0.775195	1.16549	0.000158819	1.19584	8.13e-05
A_33_P3351120	TXNRD1	-0.411966	0.220266	1.16437	3.91e-05	0.917006	0.000679383
A_23_P88303	HSPA2	-0.215809	0.578454	1.14326	2.94e-06	0.873474	0.000114112
A_33_P3217020	RAPH1	0.572693	0.0818194	1.14295	0.000266471	1.59653	1.18e-06
A_24_P142118	THBS1	-0.553144	0.291386	1.12389	0.00780136	0.843271	0.0450917
A_33_P3246505	MAP3K8	0.261579	0.672769	1.11789	0.000673638	1.76839	4.51e-07
A_23_P110712	DUSP1	0.690702	0.0443769	1.11613	0.00121961	2.77813	2.03e-10
A_23_P201386	DDAH1	-0.301099	0.498345	1.11359	0.000119518	0.946328	0.000690349
A_23_P418234	PHLPP2	0.453009	0.0267783	1.11296	1.19e-06	1.21136	1.42e-07
A_23_P70670	CD83	-0.662496	0.0169522	1.11174	0.000148188	0.820854	0.00392875
A_33_P3413671	ABL2	-0.219788	0.773361	1.10958	0.00169924	1.2588	0.000239953
A_23_P87013	TAGLN	0.0118945	0.989688	1.10315	4.91e-05	1.37461	1e-06
A_23_P59950	SLC39A14	0.240662	0.529089	1.10077	9.47e-06	1.31084	3.27e-07
A_23_P353744	LARP1B	0.395462	0.446567	1.09796	0.001986	1.37627	7.27e-05
A_33_P3342957	STK17B	-0.0941482	0.90917	1.09528	0.000115508	0.897824	0.00103396
A_24_P44462	TPM1	0.212379	0.754105	1.083	0.000815869	1.72493	5.08e-07
A_24_P355267	SLC25A25	-0.519745	0.0297934	1.08032	1.81e-05	1.00462	3.77e-05
A_33_P3266674	ZBTB46	-0.183491	0.865664	1.07993	0.0160787	1.03067	0.0137988
A_23_P101737	DOT1L	0.202242	0.808534	1.07251	0.00405614	0.903388	0.0120648
A_24_P921321	PTPRJ	0.612284	0.0216644	1.06362	0.000139447	1.84508	9.89e-09
A_23_P206018	TPM1	0.286726	0.574622	1.06116	0.000500615	1.59797	7e-07
A_23_P108673	FAM176A	0.221575	0.840349	1.05891	0.0338358	1.64497	0.000192185
A_33_P3335966	TPM1	0.25296	0.632892	1.05807	0.000314795	1.55525	6.13e-07
A_33_P3264926	SAMD4A	0.190136	0.815212	1.05788	0.00285928	1.43329	3.73e-05
A_33_P3344482	FERMT2	0.0956748	0.940867	1.05726	0.00992203	1.50082	0.000102019
A_23_P99891	MESDC1	0.646313	0.00461227	1.04464	3.66e-05	1.66909	7.66e-09
A_32_P151823	OXR1	0.050698	0.965025	1.03813	0.00166603	1.26244	9.16e-05
A_33_P3216714	DNAJC6	0.312679	0.68206	1.03453	0.0147639	1.59273	5.92e-05
A_23_P55706	RELB	-0.327517	0.156563	1.03211	1.96e-06	1.01413	1.61e-06
A_23_P63798	KLF6	-0.833412	0.00744619	1.02295	0.00273845	0.968462	0.00308846
A_24_P290354	ZFAND5	-0.156488	0.605556	1.02096	1.8e-07	1.07755	3.62e-08
A_33_P3358648	LRRFIP1	0.0509289	0.96828	1.01838	0.00624772	1.27392	0.00029933
A_33_P3355503	FOXL1	-0.0278329	0.987243	1.00873	0.0347089	1.47802	0.000424298
A_33_P3370404	PANX1	-0.110193	0.919898	1.00078	0.00703725	1.28944	0.000241057
A_24_P294124	SERTAD2	-0.111952	0.871821	0.999537	0.000179061	1.03455	8.08e-05
A_24_P100551	SH3RF1	0.386484	0.455595	0.996962	0.00524596	1.80265	8.35e-07
A_33_P3354267	AKIRIN1	0.696369	0.00011271	0.996576	2.49e-06	1.32511	8.83e-09
A_24_P166663	CDK6	-0.443104	0.0400677	0.996217	9.87e-06	1.01035	5.4e-06
A_24_P649624	KIF1B	0.0452073	0.952832	0.994348	1.71e-05	0.869177	8.65e-05
A_33_P3278068	ELF1	-0.0709974	0.936307	0.990622	0.000284768	0.722271	0.00689754
A_23_P402787	FAM100A	0.247649	0.439846	0.990299	1.16e-05	1.11149	1.18e-06
A_23_P251075	MAMLD1	0.486837	0.0570536	0.987386	9.91e-05	1.007	5.31e-05
A_24_P337058	CCNL1	0.591904	0.00448747	0.965962	3.05e-05	1.10485	2.5e-06
A_33_P3393766	C17orf96	-0.207349	0.823066	0.963045	0.0228992	0.923079	0.0180398
A_24_P84880	LOC148709	0.000202006	0.999996	0.961431	0.00688105	0.774741	0.0257526
A_33_P3332547	SCHIP1	0.696052	0.0159973	0.957201	0.0018702	1.73026	1.79e-07
A_24_P278172	ZFAND5	0.00599141	0.993157	0.95685	1.96e-06	1.04554	2.59e-07
A_32_P155776	POTEKP	-0.143383	0.786263	0.94329	8.28e-05	0.914514	8.82e-05
A_33_P3367361	FAM107B	0.343449	0.158801	0.939828	1.84e-05	1.26556	8.19e-08
A_32_P104000	DCUN1D3	0.0984974	0.850083	0.938031	1.59e-05	1.05639	1.58e-06
A_21_P0010891	XLOC_l2_002033	0.255434	0.444544	0.931657	5.13e-05	1.34466	7.96e-08
A_23_P384635	DZIP1L	-0.0507475	0.972507	0.93025	0.0366278	0.89661	0.0266837
A_23_P94795	TEAD4	0.145675	0.840831	0.925528	0.00209873	0.914728	0.00154466
A_24_P145066	KIF1B	-0.305885	0.568364	0.916288	0.00567109	0.803289	0.0114749
A_23_P27584	MYADM	-0.0102285	0.990504	0.909332	0.000230594	0.81012	0.000720333
A_19_P00320275	XLOC_008079	0.13977	0.886856	0.907745	0.019382	0.896788	0.0122009
A_33_P3667484	LOC648740	-0.0963914	0.864788	0.907359	5.03e-05	1.23604	2.17e-07
A_23_P151970	FEM1B	0.203533	0.711798	0.896427	0.00127802	1.23941	9.96e-06
A_23_P72387	AFAP1	0.0427946	0.963964	0.893846	0.000979424	0.922765	0.000446905
A_23_P411296	CEBPB	0.568232	0.0691741	0.888901	0.00425248	1.63995	4.03e-07
A_24_P402898	OTUD4	-0.126763	0.896474	0.887403	0.0177262	0.787619	0.025912
A_23_P149975	FAM107B	0.162602	0.805889	0.879056	0.00273845	1.07546	0.000146578
A_33_P3347928	CCNL1	0.369679	0.0889689	0.878154	2.94e-05	1.09652	5.08e-07
A_33_P3234317	RRAS2	-0.0153674	0.985432	0.86543	8.02e-05	0.713402	0.000698877
A_24_P9671	DNAJA1	0.236833	0.542668	0.864921	0.000310017	0.914891	0.000104889
A_21_P0000053	C16orf52	0.279466	0.708327	0.864055	0.0408322	0.936365	0.0121743
A_33_P3267356	GLS	0.65007	0.0101565	0.862634	0.00156768	1.3269	2.3e-06
A_33_P3316323	RBMS1	0.689737	0.00133538	0.850503	0.000314795	1.30054	3.1e-07
A_33_P3415526	A_33_P3415526	-0.117	0.804127	0.848541	5.3e-05	0.877293	2.31e-05
A_24_P59220	POTEF	-0.234968	0.685319	0.845806	0.00703725	0.727525	0.0160663
A_33_P3570223	LOC644961	-0.119641	0.741874	0.840926	4.88e-06	1.11993	1.89e-08
A_32_P156963	ACTG1	-0.16265	0.684791	0.829863	8.84e-05	0.901109	1.87e-05
A_23_P151209	CSRNP2	0.222841	0.549651	0.827338	0.000285855	0.934175	3.77e-05
A_23_P8763	PTPN12	0.278617	0.343601	0.81354	0.000190951	1.17059	4.61e-07
A_23_P57856	BCL6	0.254212	0.719008	0.811633	0.0378833	1.43588	3.93e-05
A_23_P202156	NFKB2	-0.117358	0.9069	0.811331	0.0347089	0.79468	0.0223026
A_23_P69179	LEPREL1	0.0579804	0.953134	0.801209	0.00741079	0.973962	0.00052824
A_23_P90311	TICAM1	0.141279	0.621592	0.798065	2.94e-06	1.16176	1.98e-09
A_23_P385034	E2F3	0.691705	9.2e-05	0.795879	5.32e-05	0.73658	0.000113144
A_32_P204205	SIX4	0.692197	0.00592006	0.794766	0.00444429	1.07209	6.82e-05
A_24_P252130	PPARD	0.447775	0.206434	0.794681	0.0103638	1.0417	0.000315303
A_33_P3297245	RRAS2	-0.0582567	0.926971	0.793934	9.91e-05	0.735337	0.000199347
A_33_P3234571	MAP2K3	-0.106287	0.92018	0.792092	0.0416881	0.741611	0.0368139
A_23_P30254	PLK2	-0.191019	0.619293	0.786653	0.000287697	0.976529	8.91e-06
A_24_P410017	POTEE	-0.227064	0.573542	0.781601	0.00122851	0.771842	0.000965198
A_24_P141786	ATP2A2	0.149808	0.834933	0.780715	0.013216	0.833442	0.00418568
A_33_P3252925	PHF17	-0.190661	0.790763	0.779843	0.0250621	0.841276	0.00750594
A_23_P75220	SLC25A28	0.0708099	0.946276	0.778156	0.0245893	1.00045	0.00126294
A_24_P238744	POTEM	-0.243041	0.518703	0.773412	0.00121783	0.737143	0.00141292
A_24_P390583	USP31	0.264838	0.581295	0.772069	0.00922787	0.852119	0.00204302
A_33_P3807268	DNAJA1P5	0.221112	0.747198	0.771422	0.0337962	0.920279	0.00401719
A_33_P3224045	DAPK3	0.365411	0.132087	0.77125	0.000407147	0.780928	0.000248928
A_23_P165360	ASB1	0.0201439	0.987029	0.753072	0.0243241	0.910529	0.00239081
A_24_P371962	AMD1	0.10006	0.861801	0.751398	0.000912983	0.763688	0.000506077
A_24_P6903	ACTBL2	-0.0334019	0.973678	0.748903	0.00923997	0.759909	0.00477896
A_23_P250212	SGK223	0.2929	0.471667	0.745873	0.00719909	1.19268	1.11e-05
A_23_P166421	TBC1D10A	0.664749	0.0015584	0.739023	0.00148187	1.26238	3.42e-07
A_23_P52647	EHD1	0.0025149	0.997719	0.737126	0.00539941	1.22024	3.96e-06
A_33_P3288942	FAM107B	0.273114	0.574622	0.72666	0.0196791	1.06602	0.000173844
A_23_P316974	SYNJ2	0.667943	0.0267783	0.725188	0.0353791	1.01662	0.000766571
A_23_P51397	ENAH	0.190627	0.686782	0.722348	0.00439931	0.835632	0.00050194
A_23_P250274	LRRC8A	0.374138	0.422881	0.721101	0.0477704	1.02646	0.00104143
A_24_P339071	CDR2	0.179446	0.804378	0.711299	0.0477704	0.7801	0.0132036
A_23_P135769	ACTB	-0.135809	0.815422	0.708754	0.00591268	0.711868	0.00340452
A_24_P941188	OTUD3	0.20211	0.669227	0.706704	0.00669645	0.728895	0.00298122
A_33_P3281616	C22orf40	-0.656208	0.00454805	-0.70202	0.00688105	-1.06113	2.49e-05
A_21_P0009243	XLOC_012192	-0.493639	0.123372	-0.710605	0.0243241	-0.730104	0.0110699
A_23_P382602	BCL9	-0.573527	0.0600385	-0.740728	0.0213996	-1.00621	0.000522488
A_23_P428248	TTC21A	-0.386109	0.379864	-0.742391	0.0330363	-0.93795	0.00219222
A_24_P278299	ASB13	-0.316081	0.333213	-0.744374	0.00260983	-1.12115	6.44e-06
A_23_P15944	ELAC1	-0.122622	0.894572	-0.744959	0.0477442	-0.839547	0.0104817
A_33_P3288859	C22orf40	-0.689949	0.00951515	-0.751458	0.0124044	-1.21389	2.2e-05
A_33_P3392677	A_33_P3392677	-0.309734	0.596019	-0.755228	0.0499059	-1.22751	0.000217104
A_23_P102172	CPO	-0.547728	0.0227636	-0.763901	0.0025967	-0.894852	0.000244679
A_23_P208143	ZNF397	-0.252283	0.624663	-0.768722	0.0114178	-1.17642	4.29e-05
A_33_P3354151	BOLA1	-0.51175	0.0453434	-0.777998	0.00267482	-0.974458	0.000103746
A_33_P3368540	A_33_P3368540	-0.0837873	0.939196	-0.785617	0.0353791	-0.70432	0.0421096
A_23_P2097	TRIM68	-0.689062	0.0543691	-0.787344	0.0488355	-1.09346	0.00141529
A_23_P14769	FES	-0.526438	0.19908	-0.794915	0.0392781	-0.881722	0.00959828
A_33_P3397323	ZNF441	-0.673796	0.0484489	-0.799418	0.0328984	-1.45389	1.93e-05
A_33_P3300975	HOXC4	-0.688537	0.0603351	-0.799796	0.0489131	-1.10162	0.00156051
A_21_P0013579	LOC100132352	-0.669608	0.0311667	-0.830903	0.0130922	-0.948449	0.00211273
A_23_P501435	CSRP2BP	-0.563231	0.0621788	-0.833388	0.00611342	-1.31258	1.08e-05
A_33_P3722568	PPP2R3B-AS1	-0.557584	0.196427	-0.857187	0.0335349	-0.769414	0.0398032
A_23_P133359	ZFP2	-0.612106	0.0848798	-0.859288	0.0165967	-0.948381	0.0038834
A_33_P3214466	MESP1	-0.580373	0.209773	-0.904553	0.0344527	-1.01441	0.0073857
A_33_P3636080	MLH3	-0.20836	0.804792	-0.908452	0.0230129	-1.17307	0.00108645
A_33_P3358740	OSBPL7	-0.276755	0.737334	-0.921087	0.039467	-1.08485	0.00563687
A_32_P8551	NRN1L	-0.293982	0.725222	-0.92349	0.0470374	-0.987026	0.0157802
A_23_P334218	WDR67	-0.593106	0.00271454	-0.934137	2.59e-05	-1.06716	2.11e-06
A_33_P3275510	C20orf196	-0.405702	0.4393	-0.934504	0.0130343	-1.13216	0.00108887
A_33_P3315554	ANKMY1	-0.506566	0.056491	-0.958314	0.000248094	-1.06691	3.95e-05
A_21_P0003093	XLOC_002997	-0.424075	0.504526	-0.963088	0.0316165	-1.39066	0.00044278
A_33_P3331511	LINC00173	-0.414545	0.526014	-0.977968	0.0296931	-1.39582	0.000464303
A_23_P155857	NUDT6	-0.654843	0.0982328	-1.00119	0.00962206	-1.00687	0.00542566
A_24_P941166	ZNF425	-0.26841	0.623769	-1.01416	0.00100947	-1.34224	1.45e-05
A_33_P3363168	SSH2	-0.613393	0.0731779	-1.01655	0.0023726	-1.28478	7.85e-05
A_33_P3577142	LOC283861	-0.593084	0.256512	-1.02138	0.0243641	-1.1054	0.00711293
A_32_P195401	FAM117B	-0.28672	0.734896	-1.0232	0.0214096	-1.11838	0.00555345
A_33_P3257728	C1RL	-0.596065	0.347063	-1.07573	0.0392639	-1.12743	0.0151643
A_21_P0012208	XLOC_l2_009273	-0.468786	0.381546	-1.07999	0.00626624	-1.00926	0.00730839
A_33_P3334948	A_33_P3334948	-0.354699	0.62438	-1.09054	0.0103638	-0.923998	0.0240111
A_19_P00803019	LOC100506965	-0.297007	0.726587	-1.11443	0.0106646	-1.26327	0.00181843
A_23_P156667	PPP1R10	-0.147212	0.747276	-1.14963	1.21e-06	-0.941426	1.87e-05
A_21_P0012835	XLOC_l2_011649	-0.951472	0.0633855	-1.22028	0.0242742	-1.42614	0.00334267
A_33_P3257856	ZNF501	-0.769592	0.131162	-1.22727	0.0106646	-1.74905	0.00010726
A_23_P253921	ZNF167	-0.537044	0.42765	-1.23256	0.0115793	-1.06276	0.0229869
A_33_P3353030	UCN	-0.813021	0.11557	-1.29201	0.00881144	-1.61218	0.000462501
A_24_P268993	LEAP2	-0.760398	0.185789	-1.38786	0.00596309	-1.40216	0.00327336
A_23_P104318	DDIT4	0.545004	0.495098	-1.40194	0.00943201	-1.32392	0.00940477
A_21_P0013548	XLOC_l2_014694	-1.00106	0.125297	-1.4173	0.0286776	-1.82685	0.00147992
A_23_P114983	TRIM63	-1.06705	0.242874	-1.81957	0.0230026	-2.38886	0.000894191
